# Supplementary material for: Construction of a core collection and SNP fingerprinting database for Chinese chive (Allium tuberosum) through Hyper-seq based population genetic analysis
Source: Front Plant Sci. 2025 Jul 16;16:1603210. doi: 10.3389/fpls.2025.1603210 (PMC12307429; doi:10.3389/fpls.2025.1603210)
Supplement: Supplementary file 1 [file DataSheet1.zip]

Archive with 16 entries (15 files):
- supplementary materials/
- supplementary materials/Supplementary Table 1 plant material.xlsx
- supplementary materials/Supplementary Table 10 Comparisons of the genetic diversity among core germplasm and noncore germplasm.xlsx
- supplementary materials/Supplementary Table 11 fingerprint.xlsx
- supplementary materials/Supplementary Table 2 Statistics of data quality control results.xlsx
- supplementary materials/Supplementary Table 3 Mean sequencing depth and coverage of individuals.et.xlsx
- supplementary materials/Supplementary Table 4 Number and frequency of alleles within 100 Chinese chive accessions.xlsx
- supplementary materials/Supplementary Table 5 SNPs and InDels count ,distribution frequency and mean depth of each chromosome1.xlsx
- supplementary materials/Supplementary Table 6 Specific variation statistics for each sample.xlsx
- supplementary materials/Supplementary Table 7 variants_indel_difference_length.xlsx
- supplementary materials/Supplementary Table 8 Eigenvectors, eigenvalues and contribution rates in PCA.xlsx
- supplementary materials/Supplementary Table 9 Coreset coverage.xlsx
- supplementary materials/~$Supplementary Table 2 Statistics of data quality control results.xlsx
- supplementary materials/~$Supplementary Table 3 Mean sequencing depth and coverage of individuals.et.xlsx
- supplementary materials/~$Supplementary Table 6 Specific variation statistics for each sample.xlsx
- supplementary materials/~$Supplementary Table 9 fingerprint.xlsx
