# Supplementary material for: Construction of a core collection and SNP fingerprinting database for Chinese chive (Allium tuberosum) through Hyper-seq based population genetic analysis
Source: Front Plant Sci. 2025 Jul 16;16:1603210. doi: 10.3389/fpls.2025.1603210 (PMC12307429; doi:10.3389/fpls.2025.1603210)
Supplement: Supplementary file 1 [file DataSheet1.zip › supplementary materials/Supplementary Table 1 plant material.xlsx]

## Sheet: Sheet1
nondormant accessions		dormant accessions
Number	Sample name	Number	Sample name
1	V08A0233-1	51	Han Zhong Dong Jiu-1
2	V08A0233-2	52	Quan Zhou Ye Sheng Jiu-1
3	V08A0234-1	53	Jiang Xi Jiu Cai-1
4	V08A0234-2	54	Wu Han Dang Di Jing
5	Pu Kou Jiu Cai	55	Xie Jiu
6	Hua Ye Jiu Cai	56	Ji Wo Zi Ye Sheng Jiu
7	Song Shan Ye Sheng Jiu	57	K003-1
8	Han Zhong Dong Jiu Xuan-1	58	V08A0189-2
9	Xian Jiu	59	Yin Xiu Mian-E
10	Ping Yuan Ru Yi	60	Fu Shun Bei Wan Miao-2
11	Ding Feng No.1	61	Jin Yin No.1-1
12	Gui Zhou Da Ye Jiu	62	Ping Jiu No.2-2
13	Jiu Bao	63	Ping Feng Tai Jiu-1
14	Da Huang Miao	64	Ping Feng No.1 Xuan-1
15	49-2-1	65	Xin Jiang Ye Sheng Jiu-2
16	Xi Xia Ye Sheng Jiu	66	Yin Xiu Mian-A
17	Ping Feng No.8	67	Inner Mongolia Jiu Cai-1
18	Bai Mian Jiu	68	Hai Jiu No.1-1
19	Yi Chang Sha Xiang Jiu	69	V08A0236
20	Gui Lin Da Ye Jiu	70	Lu Shan Ye Sheng Jiu
21	Hei Long Jiang Da Ma Lin Jiu	71	Xiao Pu Jiu Xuan
22	Jin Yin No. 1	72	Tian Jin Zi Gen Jiu
23	Xi Pu Jiu	73	Du Gen Hong
24	Ji Lin Ma Lan Jiu	74	Ling Yuan Ye Sheng Jiu-1
25	V08A0189	75	You Kuan No.1
26	K002	76	Lao Shan Jiu Cai
27	K003-2	77	Gou Tou Jiu-1
28	K004	78	Han Zhong Chun Jiu-3
29	Ping Feng No. 9	45	Chun Jiu-5
30	Ping Jiu No. 4	80	Ma Lin Jiu-2
31	Jia Xing Bai Gen	81	Xiao Pu Jiu
32	Huang Ge Zi	82	Ling Yuan Ye Sheng Jiu-4
33	791ms	83	Ling Yuan Ye Sheng Jiu-5
34	Si Ji Qing-2	84	V08A0076
35	Gui Lin Chuan Shan Jiu	85	Ji Ning Jiu Cai
36	Si ji Qing-3	86	Er Yang Zi Jiu-2
37	Sai Song	87	Ma Lin Jiu-4
38	Jin Zhou Di Fang Jiu	88	Lang Fang Qing Yu Jiu
39	Yang Shuo Dang Di Jiu	89	Da Huang Miao-3
40	Hei Xue Jiu	90	V08A0223-1
41	Guang Yang Ye Seng Jiu	91	Ping Xuan-3
42	Jiu Cheng Jiu Cai	92	Zi Gen Jiu-2
43	48-2	93	PXC7
44	Ma Ti Huang Jiu	94	12C10
97	Gou Tou Jiu	95	Run Feng Ma Lin Jiu
46	Ping Feng No. 22	96	Chao Kuan Zhu Gan Qing
79	Ben Di Jiu	47	Tibet Jiu Cai
48	Ping Feng No. 10	98	Jia Jia Xing
49	A-90011	99	Wan Jiu
50	Ri Ben Jiu Cai	100	Ping Feng No.19
