# Supplementary material for: Construction of a core collection and SNP fingerprinting database for Chinese chive (Allium tuberosum) through Hyper-seq based population genetic analysis
Source: Front Plant Sci. 2025 Jul 16;16:1603210. doi: 10.3389/fpls.2025.1603210 (PMC12307429; doi:10.3389/fpls.2025.1603210)
Supplement: Supplementary file 1 [file DataSheet1.zip › supplementary materials/Supplementary Table 10 Comparisons of the genetic diversity among core germplasm and noncore germplasm.xlsx]

## Sheet: Sheet1
sample population	smple number	Ho	He	Na	Ne	I	H
core germplasm	22	0.2163	0.265	1.9833	1.416	0.6053	0.6241
noncore germplasm	78	0.2313	0.2634	2	1.4137	0.6047	0.6317
t value		-0.284912	0.047446	-1.1648	0.031938	0.010012	-0.398889
p value		0.7763	0.9623	0.2469	0.9746	0.992	0.6908
