# Supplementary material for: Construction of a core collection and SNP fingerprinting database for Chinese chive (Allium tuberosum) through Hyper-seq based population genetic analysis
Source: Front Plant Sci. 2025 Jul 16;16:1603210. doi: 10.3389/fpls.2025.1603210 (PMC12307429; doi:10.3389/fpls.2025.1603210)
Supplement: Supplementary file 1 [file DataSheet1.zip › supplementary materials/Supplementary Table 11 fingerprint.xlsx]

## Sheet: Sheet1
#CHROM	POS	ID	REF	ALT	QUAL	FILTER	INFO	FORMAT	MAF	PID	1	10	100	11	12	13	14	15	16	17	18	19	2	20	21	22	23	24	25	26	27	28	29	3	30	31	32	33	34	35	36	37	38	39	4	40	41	42	43
CM060909.1	536147125	.	A	G	1172.15	PASS	AC=25;AF=0.125;AN=200;BaseQRankSum=-2.120e-01;DP=1920;ExcessHet=7.4481;FS=0.000;InbreedingCoeff=-0.1626;MLEAC=24;MLEAF=0.120;MQ=50.27;MQRankSum=0.254;QD=3.78;ReadPosRankSum=0.140;SOR=0.752	GT:AD:DP:GQ:PGT:PID:PL:PS	0.125	0.365723	0/0	0/0	0/0	0/0	0/1	0/0	0/0	0/0	0/0	0/0	0/0	0/0	0/0	0/0	0/1	0/0	0/1	0/1	0/0	0/0	0/1	0/0	0/0	0/0	0/0	0/0	0/0	0/1	0/0	0/0	0/1	0/1	0/0	0/0	0/0	0/0	0/0	0/0	0/1
CM060909.1	697146107	.	A	C	9033.97	PASS	AC=42;AF=0.210;AN=200;BaseQRankSum=-9.860e-01;DP=1970;ExcessHet=23.8686;FS=0.000;InbreedingCoeff=-0.2879;MLEAC=43;MLEAF=0.215;MQ=50.06;MQRankSum=-1.150e+00;QD=12.60;ReadPosRankSum=0.223;SOR=1.713	GT:AD:DP:GQ:PGT:PID:PL:PS	0.21	0.498463	0/1	0/1	0/0	0/1	0/1	0/0	0/0	0/1	0/0	0/0	0/1	0/0	0/1	0/1	0/1	0/1	0/1	0/1	0/0	0/0	0/0	0/0	0/1	0/1	0/0	0/1	0/1	0/1	0/0	0/1	0/1	0/1	0/1	0/0	0/1	0/1	0/0	0/1	0/0
CM060911.1	225902586	.	A	T	1905.94	PASS	AC=15;AF=0.075;AN=200;BaseQRankSum=0.00;DP=16398;ExcessHet=2.4608;FS=20.368;InbreedingCoeff=-0.3210;MLEAC=34;MLEAF=0.170;MQ=49.89;MQRankSum=-3.190e-01;QD=13.24;ReadPosRankSum=0.319;SOR=2.382	GT:AD:DP:GQ:PGT:PID:PL:PS	0.075	0.248623	0/0	0/0	0/0	0/0	0/0	0/1	0/0	0/1	0/0	0/0	0/0	0/0	0/1	0/0	0/0	0/0	0/0	0/0	0/1	0/0	0/0	0/0	0/0	0/0	0/0	0/0	0/0	0/0	0/0	0/0	0/0	0/0	0/1	0/0	0/0	0/1	0/0	0/0	0/0
CM060911.1	282695430	.	A	G	5798.87	PASS	AC=50;AF=0.250;AN=200;BaseQRankSum=0.592;DP=2349;ExcessHet=4.6193;FS=0.000;InbreedingCoeff=-0.2225;MLEAC=52;MLEAF=0.260;MQ=50.77;MQRankSum=0.253;QD=7.35;ReadPosRankSum=0.00;SOR=0.912	GT:AD:DP:GQ:PGT:PID:PL:PS	0.25	0.539062	0/0	0/0	0/1	0/1	0/0	1/1	0/1	0/0	0/1	0/0	0/0	0/1	0/0	0/0	0/0	0/1	0/0	0/1	0/1	0/0	1/1	0/0	0/0	0/1	0/0	0/1	0/1	0/1	0/0	0/1	0/1	0/0	0/0	0/1	0/1	0/0	0/0	0/1	0/0
CM060920.1	78315490	.	T	G	3692.57	PASS	AC=59;AF=0.295;AN=200;BaseQRankSum=-7.510e-01;DP=2769;ExcessHet=41.5513;FS=9.657;InbreedingCoeff=-0.4220;MLEAC=63;MLEAF=0.315;MQ=50.05;MQRankSum=1.65;QD=7.16;ReadPosRankSum=0.00;SOR=1.696	GT:AD:DP:GQ:PGT:PID:PL:PS	0.295	0.572378	0/0	0/1	0/1	0/1	0/0	0/1	0/1	0/0	0/1	0/1	0/0	0/1	0/1	0/0	0/0	0/1	0/1	0/1	0/1	0/0	0/1	0/0	0/1	0/1	0/1	0/1	0/1	0/1	0/1	1/1	0/0	0/1	0/0	0/0	0/0	0/1	0/1	0/1	0/0
CM060920.1	87515377	.	T	C	12522.6	PASS	AC=52;AF=0.260;AN=200;BaseQRankSum=0.151;DP=10039;ExcessHet=39.5962;FS=0.784;InbreedingCoeff=-0.3535;MLEAC=52;MLEAF=0.260;MQ=59.42;MQRankSum=0.381;QD=2.36;ReadPosRankSum=0.532;SOR=0.855	GT:AD:DP:GQ:PGT:PID:PL:PS	0.26	0.547493	0/0	0/0	0/1	0/1	0/1	0/0	0/0	0/0	0/1	0/1	0/0	0/1	0/1	0/1	0/0	0/1	0/1	0/1	0/1	0/1	0/1	0/1	0/0	0/1	0/0	0/0	0/0	0/0	0/1	0/1	0/1	0/0	0/0	0/1	0/0	0/1	0/1	0/1	0/0
CM060921.1	464241842	.	A	G	26394.2	PASS	AC=83;AF=0.415;AN=200;BaseQRankSum=0.00;DP=8254;ExcessHet=121.9129;FS=16.667;InbreedingCoeff=-0.7010;MLEAC=85;MLEAF=0.425;MQ=47.75;MQRankSum=-1.523e+00;QD=12.48;ReadPosRankSum=-2.570e-01;SOR=1.927	GT:AD:DP:GQ:PGT:PID:PL:PS	0.415	0.617462	0/0	0/1	0/1	0/0	0/1	0/0	0/0	0/1	1/1	0/1	0/0	0/1	0/1	0/0	0/0	0/1	0/1	0/1	0/1	0/1	0/0	0/1	0/1	0/1	0/1	0/1	0/1	0/0	0/1	0/1	0/1	0/1	0/1	0/1	0/1	0/1	0/1	0/1	0/1
CM060921.1	547143349	.	G	A	2714.77	PASS	AC=14;AF=0.070;AN=200;BaseQRankSum=1.87;DP=6125;ExcessHet=2.1209;FS=0.000;InbreedingCoeff=-0.0748;MLEAC=14;MLEAF=0.070;MQ=53.86;MQRankSum=-5.426e+00;QD=2.28;ReadPosRankSum=-4.100e-01;SOR=0.030	GT:AD:DP:GQ:PGT:PID:PL:PS	0.07	0.234972	0/0	0/0	0/0	0/0	0/0	0/0	0/0	0/0	0/0	0/0	0/0	0/0	0/0	0/0	0/0	0/0	0/0	0/0	0/0	0/0	0/0	0/0	0/0	0/0	0/0	0/0	0/0	0/0	0/0	0/1	0/0	0/0	0/0	0/0	0/0	0/0	0/0	0/1	0/0
CM060922.1	851529008	.	G	A	7662.96	PASS	AC=46;AF=0.230;AN=200;BaseQRankSum=0.590;DP=4539;ExcessHet=29.5290;FS=8.535;InbreedingCoeff=-0.3161;MLEAC=47;MLEAF=0.235;MQ=58.97;MQRankSum=0.013;QD=3.45;ReadPosRankSum=-2.220e-01;SOR=2.450	GT:AD:DP:GQ:PGT:PID:PL:PS	0.23	0.520214	0/1	0/1	0/0	0/1	0/1	0/0	0/1	0/1	0/1	0/0	0/1	0/1	0/1	0/1	0/1	0/1	0/1	0/1	0/1	0/0	0/0	0/1	0/0	0/1	0/0	0/0	0/1	0/0	0/0	0/0	0/1	0/1	0/0	0/0	0/1	0/1	0/1	0/0	0/1
CM060922.1	962126813	.	A	G	903.91	PASS	AC=15;AF=0.075;AN=200;BaseQRankSum=0.284;DP=1742;ExcessHet=2.5432;FS=44.553;InbreedingCoeff=-0.1075;MLEAC=15;MLEAF=0.075;MQ=45.34;MQRankSum=0.00;QD=3.57;ReadPosRankSum=1.75;SOR=1.454	GT:AD:DP:GQ:PGT:PID:PL:PS	0.075	0.248623	0/0	0/0	0/1	0/0	0/0	0/0	0/0	0/0	0/0	0/0	0/0	0/1	0/0	0/0	0/0	0/0	0/0	0/0	0/0	0/0	0/1	0/1	0/0	0/0	0/0	0/1	0/1	0/0	0/0	0/0	0/0	0/0	0/0	0/1	0/0	0/0	0/0	0/0	0/0
CM060923.1	555346782	.	G	A	5368.49	PASS	AC=40;AF=0.200;AN=200;BaseQRankSum=0.333;DP=5589;ExcessHet=12.6356;FS=0.000;InbreedingCoeff=-0.2373;MLEAC=42;MLEAF=0.210;MQ=57.64;MQRankSum=-2.369e+00;QD=9.07;ReadPosRankSum=-8.900e-02;SOR=0.093	GT:AD:DP:GQ:PGT:PID:PL:PS	0.2	0.4864	0/0	0/1	0/0	0/1	0/1	0/1	0/0	0/1	0/0	0/0	0/1	0/0	0/0	0/1	0/1	0/1	0/0	0/1	0/1	0/0	0/0	0/0	0/0	0/0	0/1	0/0	0/1	0/1	0/0	0/0	0/1	0/1	0/0	0/1	0/0	0/0	0/0	0/0	0/0
CM060924.1	545795491	.	G	A	9019.77	PASS	AC=63;AF=0.315;AN=200;BaseQRankSum=0.00;DP=1707;ExcessHet=49.7418;FS=0.000;InbreedingCoeff=-0.4520;MLEAC=65;MLEAF=0.325;MQ=44.17;MQRankSum=0.770;QD=8.83;ReadPosRankSum=0.00;SOR=0.006	GT:AD:DP:GQ:PGT:PID:PL:PS	0.315	0.583747	0/1	0/1	0/0	0/1	0/1	0/0	0/1	0/1	0/1	0/0	0/1	0/1	1/1	0/1	0/1	0/1	0/1	0/1	0/0	0/1	0/1	0/1	0/1	0/1	0/1	0/1	0/1	0/1	0/1	0/0	0/1	0/1	0/1	0/0	0/1	0/1	0/1	0/1	0/0
CM060924.1	594990354	.	G	T	1902.01	PASS	AC=31;AF=0.155;AN=200;BaseQRankSum=0.326;DP=1394;ExcessHet=5.7195;FS=0.000;InbreedingCoeff=-0.1623;MLEAC=32;MLEAF=0.160;MQ=48.32;MQRankSum=-1.548e+00;QD=4.06;ReadPosRankSum=0.210;SOR=0.292	GT:AD:DP:GQ:PGT:PID:PL:PS	0.155	0.420973	0/0	0/1	0/0	0/1	0/0	1/1	0/0	0/1	0/0	0/1	0/0	0/1	0/0	0/1	0/0	0/1	0/0	0/0	0/0	0/1	0/0	0/0	0/0	0/0	0/0	0/0	0/1	0/1	0/0	0/0	0/0	0/0	0/1	0/0	0/1	0/0	0/0	0/0	0/1
CM060925.1	90143552	.	C	T	35057.7	PASS	AC=97;AF=0.485;AN=200;BaseQRankSum=1.07;DP=2803;ExcessHet=122.1472;FS=1.569;InbreedingCoeff=-0.7178;MLEAC=97;MLEAF=0.485;MQ=59.68;MQRankSum=0.00;QD=14.99;ReadPosRankSum=0.00;SOR=1.410	GT:AD:DP:GQ:PGT:PID:PL:PS	0.485	0.624775	0/1	0/1	0/1	0/1	0/1	0/1	0/1	0/1	0/1	0/0	0/1	0/1	0/1	0/1	0/1	0/1	0/1	0/1	0/1	0/1	0/1	0/1	0/1	0/1	0/1	0/1	0/1	0/1	0/1	0/0	0/1	0/1	0/1	0/1	1/1	0/1	0/1	0/0	0/1
[truncated: 61 more columns]

## Sheet: Sheet2
Sample	Marker
1	01000000100101
10	01001010101111
100	00011110010001
11	01011100101111
12	11000110101101
13	00121000001021
14	00011000100101
15	01100010101111
16	00011120100101
17	00001110000010
18	01000000101101
19	00011110110111
2	01101110100201
20	01000100101111
21	11000000101101
22	01011110101111
23	11001110100101
24	11011110101101
25	00111110101001
26	00000110000111
27	10021100010101
28	00000110110101
29	01001010000101
3	01011110100101
30	00001010001101
31	01011010010101
32	01011010111111
33	11011000001111
34	00001110000101
35	01012111000000
36	11010110101101
37	11001010101101
38	01100010000111
39	00010110011001
4	01010010100112
40	01101110100101
41	00001110100101
42	01011111000100
43	10000010100011
44	11010110100101
45	00000110100111
46	10001010000001
47	00000011002101
48	00111010001000
49	10001110000110
5	10001100100101
50	01000110000101
51	00011011000111
52	11011110000011
53	00001110100001
54	01011001001001
55	10020100000002
56	01000010001101
57	10100100100101
58	00010010011001
59	10011010010111
6	01001110100011
60	01001110100111
61	00121010100001
62	00000110000112
63	10000100001102
64	00000010000001
65	01000010001111
66	00010111001001
67	00000011000001
68	10000110001002
69	00000010101101
7	10001010101101
70	00100110000002
71	01021010000001
72	01010000111101
73	00001110001111
74	01001110101001
75	00101010110001
76	00001011000001
77	00011010010111
78	01111010000001
79	11000010100111
8	01000100110101
80	00001110011000
81	00010010100001
82	00010110000111
83	01011110001101
84	10000010000111
85	00001110000001
86	00011111000001
87	00000011000000
88	00111010001001
89	01001011000001
9	10000010000101
90	00011011101011
91	00110011001001
92	00000100000100
93	00001000101100
94	10011010100011
95	00111111100101
96	00010010000001
97	11010110001101
98	01001110000101
99	00011110111001
