# Supplementary material for: Construction of a core collection and SNP fingerprinting database for Chinese chive (Allium tuberosum) through Hyper-seq based population genetic analysis
Source: Front Plant Sci. 2025 Jul 16;16:1603210. doi: 10.3389/fpls.2025.1603210 (PMC12307429; doi:10.3389/fpls.2025.1603210)
Supplement: Supplementary file 1 [file DataSheet1.zip › supplementary materials/Supplementary Table 2 Statistics of data quality control results.xlsx]

## Sheet: Table S1. Statistics of data qu
Sample	Raw reads	Raw bases	Clean reads	Clean bases	Q20_ratio	Q30_ratio	CG content	reads passed filters	reads with low quality	reads with too many N	reads too short
1	59164888	8461400439	59127970	8381966897	0.972	0.9125	0.4108	59127970	0	36640	278
2	66246990	9474062520	66206968	9377648661	0.9679	0.9002	0.4281	66206968	0	39648	374
3	67474938	9649890983	67430308	9511186301	0.9716	0.912	0.4304	67430308	0	43496	1134
4	93370052	13353285618	93311964	13225959450	0.972	0.9124	0.4123	93311964	0	57630	458
5	66661176	9533072413	66619276	9388574537	0.971	0.9097	0.4117	66619276	2	41350	548
6	53429328	7641095546	53395622	7562827727	0.9702	0.907	0.4188	53395622	0	33380	326
7	72391230	10352949319	72348784	10270258210	0.9686	0.9022	0.4208	72348784	0	42144	302
8	62534604	8943295764	62495496	8812023231	0.9706	0.9088	0.4096	62495496	2	38626	480
9	167614866	23970835851	167497002	23567610115	0.9768	0.9284	0.4313	167497002	2	115428	2434
10	53398290	7636607733	53367086	7551549185	0.9658	0.8939	0.4294	53367086	0	30818	386
11	39804324	5692474848	39779250	5626517343	0.97	0.9065	0.4161	39779250	0	24796	278
12	39433462	5639366398	39407634	5551641480	0.9721	0.9133	0.42	39407634	0	25300	528
13	39202912	5606440107	39178058	5549229310	0.9722	0.9127	0.4158	39178058	0	24638	216
14	59881446	8563764447	59843982	8477560648	0.9718	0.9115	0.4163	59843982	0	37170	294
15	65371050	9348787266	65330682	9223378717	0.9685	0.902	0.4235	65330682	2	39684	682
16	44073430	6303115286	44046154	6248914394	0.9701	0.9062	0.4299	44046154	2	27056	218
17	140615776	20109226311	140512364	19629491276	0.9806	0.9403	0.4356	140512364	0	100312	3100
18	83345456	11919240060	83289880	11708177075	0.9731	0.9169	0.4304	83289880	2	53582	1992
19	70618932	10099272249	70576206	10017683513	0.9703	0.9076	0.4149	70576206	0	42390	336
20	65212740	9326274226	65172020	9210279792	0.9715	0.9111	0.4189	65172020	0	40250	470
21	54181964	7748984592	54148114	7641357586	0.9697	0.906	0.4233	54148114	2	33194	654
22	80257008	11477517949	80204730	11325963277	0.9742	0.9187	0.4172	80204730	0	51744	534
23	49307550	7051785046	49275684	6933642407	0.971	0.9103	0.4291	49275684	0	31240	626
24	73586072	10523423532	73539926	10412289910	0.9714	0.9113	0.4221	73539926	0	45630	516
25	57551610	8230415941	57512896	8150191318	0.9757	0.9238	0.4168	57512896	0	38340	374
26	81235524	11617744239	81166102	11326489263	0.9649	0.9007	0.4253	81166102	4	67932	1486
27	82704216	11827803576	82634560	11594973316	0.9633	0.8968	0.4203	82634560	4	68708	944
28	66870226	9563249967	66812952	9348201484	0.9641	0.8991	0.4166	66812952	4	56278	992
29	103774970	14841263630	103683248	14545206324	0.9661	0.9045	0.417	103683248	0	90488	1234
30	60250426	8616611509	60197408	8471070727	0.9657	0.9036	0.4121	60197408	0	52438	580
31	74495562	10653910896	74430836	10360065715	0.9635	0.8986	0.4218	74430836	2	62920	1804
32	79670200	11393615297	79600020	11070882215	0.9643	0.9002	0.4231	79600020	2	68522	1656
33	51533070	7370550787	51488342	7241976174	0.965	0.9014	0.4186	51488342	0	44156	572
34	92465782	13223414344	92387234	12919699309	0.9663	0.9041	0.4255	92387234	2	77000	1546
35	72796798	10410925573	72736040	10170105844	0.9638	0.8978	0.4195	72736040	0	59748	1010
36	120423696	17222294428	120315564	16888975308	0.9678	0.9094	0.4404	120315564	0	105884	2248
37	38402384	5491960854	38370196	5395803004	0.9634	0.897	0.4197	38370196	0	31780	408
38	76257206	10905725072	76190996	10724772373	0.9678	0.9076	0.4187	76190996	0	65442	768
39	94065590	13452280416	93983868	13156475101	0.9662	0.9043	0.4283	93983868	4	80230	1488
40	56853100	8130630633	56807214	7950119258	0.9621	0.893	0.4304	56807214	0	45258	628
41	43742270	6255610703	43705544	6117445339	0.9637	0.898	0.4236	43705544	6	35908	812
42	76773280	10979432604	76706778	10773679896	0.9648	0.9009	0.4182	76706778	2	65686	814
43	98533480	14091529505	98451530	13838848079	0.9658	0.902	0.4162	98451530	0	80996	954
44	68721118	9828170043	68662076	9576902982	0.9627	0.8964	0.4256	68662076	2	57612	1428
45	55163722	7889204956	55116410	7763854817	0.9644	0.9	0.4149	55116410	0	46752	560
46	84782122	12124948955	84708020	11780901830	0.9655	0.9029	0.4206	84708020	0	72218	1884
47	79169548	11322250028	79102644	11102802601	0.9651	0.9009	0.4185	79102644	6	65740	1158
48	39620372	5666141297	39586860	5601301136	0.9661	0.9034	0.4289	39586860	0	33182	330
49	103799242	14844509981	103710460	14483930416	0.9652	0.9016	0.4193	103710460	2	87234	1546
50	48757154	6972887338	48716132	6768302842	0.9633	0.8968	0.4317	48716132	0	39954	1068
51	86807612	12415157251	86767646	12271389963	0.9683	0.9075	0.4333	86767646	0	38376	1590
52	89704238	12829313635	89664562	12732977969	0.9681	0.9062	0.4152	89664562	0	38974	702
53	72272890	10335813136	72241490	10210438163	0.9667	0.9023	0.4163	72241490	2	30554	844
54	56577342	8091542808	56552812	8029072527	0.9662	0.901	0.426	56552812	0	24034	496
55	71381528	10208726505	71351268	10146499674	0.9646	0.8963	0.4193	71351268	4	29768	488
56	49864592	7131475327	49842268	7036589814	0.968	0.9066	0.4089	49842268	0	21564	760
57	56674646	8105377435	56649400	7984075755	0.965	0.8983	0.4266	56649400	0	24198	1048
58	80744810	11547754357	80712490	11450181807	0.9615	0.8867	0.4301	80712490	2	31624	694
59	36636786	5239599602	36621072	5189690490	0.9663	0.9011	0.4207	36621072	0	15416	298
60	74199568	10611477258	74176478	10311529801	0.9714	0.9165	0.4287	74176478	2	22012	1076
61	40782136	5832376987	40763806	5781128029	0.9688	0.9082	0.4172	40763806	2	17976	352
62	67395108	9638500721	67365722	9562398563	0.9682	0.9062	0.4232	67365722	0	28924	462
63	60854860	8703062982	60828824	8608756514	0.9643	0.8949	0.4236	60828824	2	25234	800
64	48388712	6920347523	48368070	6881915208	0.9661	0.9	0.4356	48368070	4	20380	258
65	52032474	7441730657	52007492	7340598398	0.9685	0.9082	0.4263	52007492	0	22722	2260
66	73733458	10544916077	73698234	10378111200	0.969	0.9098	0.4325	73698234	2	32338	2884
67	83393702	11926484394	83358816	11842555306	0.9645	0.8961	0.4216	83358816	0	34350	536
68	62150184	8888498878	62123064	8803183363	0.9673	0.9039	0.4228	62123064	0	26500	620
69	58823002	8412913598	58797146	8321096986	0.9661	0.9007	0.4267	58797146	2	25066	788
70	108788206	15557963929	108739282	15385256671	0.9704	0.912	0.4221	108739282	2	47858	1064
71	46135814	6598286466	46115068	6506679605	0.9672	0.9044	0.4289	46115068	0	19942	804
72	82747286	11833765590	82710940	11735091720	0.9671	0.904	0.424	82710940	0	35602	744
73	82716360	11829413551	82677904	11735197888	0.9727	0.9194	0.4215	82677904	0	37772	684
74	71722474	10257543738	71690852	10134722618	0.9677	0.905	0.4298	71690852	2	30512	1108
75	99832542	14277509486	99788508	14157141123	0.969	0.909	0.4245	99788508	0	43278	756
76	47693938	6820932651	47669376	6688491800	0.9588	0.8978	0.4144	47669376	0	13186	11376
77	136781040	19561500882	136713718	19207893519	0.9599	0.9012	0.4157	136713718	0	37598	29724
78	59455010	8502968352	59429418	8380970699	0.9576	0.896	0.4082	59429418	0	16056	9536
79	51556258	7373410008	51520228	7184404910	0.9603	0.9013	0.4164	51520228	0	14382	21648
80	62632442	8957158902	62593100	8723976433	0.9597	0.8997	0.4179	62593100	0	17420	21922
81	33884688	4846459073	33867544	4757848181	0.9599	0.9004	0.4151	33867544	2	9156	7986
82	79245988	11332995907	79205348	11102755066	0.9601	0.9005	0.4227	79205348	0	21446	19194
83	60831712	8699815753	60802004	8523518364	0.9581	0.8966	0.4182	60802004	2	15996	13710
84	152312204	21783095346	152228462	21367412512	0.9615	0.9047	0.4335	152228462	0	42140	41602
85	92901472	13286240832	92876564	12984840235	0.9673	0.9114	0.423	92876564	0	20882	4026
86	58769504	8404862575	58743526	8279286617	0.9631	0.907	0.4204	58743526	0	16414	9564
87	58446504	8358481810	58417022	8184446004	0.962	0.9045	0.4293	58417022	2	16384	13096
88	44038488	6298048569	44019716	6171271495	0.957	0.8924	0.4292	44019716	2	11824	6946
89	39527812	5653015852	39505574	5538685492	0.9595	0.8992	0.4212	39505574	2	10520	11716
90	65337662	9344153602	65306970	9190686630	0.9583	0.8972	0.4148	65306970	0	17650	13042
91	61563986	8804533881	61536388	8637980009	0.9612	0.9022	0.4129	61536388	2	16890	10706
92	200791100	28716381450	200675614	28025502062	0.9603	0.9019	0.4213	200675614	4	54828	60654
93	45746856	6542526816	45728750	6459931683	0.9567	0.8941	0.4139	45728750	2	12106	5998
94	71303230	10197428257	71256848	9918966196	0.961	0.9027	0.416	71256848	4	19146	27232
95	65442024	9359130341	65410988	9201233403	0.9582	0.8963	0.4193	65410988	0	17682	13354
96	39913094	5708124745	39897320	5650915734	0.9619	0.9046	0.4296	39897320	0	11230	4544
97	97036948	13877624453	96987484	13595019233	0.9574	0.895	0.4181	96987484	2	25838	23624
98	36430314	5210081504	36408234	5077449350	0.9605	0.9011	0.4271	36408234	0	9824	12256
99	85990844	12297735982	85950698	12118010061	0.958	0.8942	0.4146	85950698	4	23072	17070
100	96622036	13817995048	96568118	13508068229	0.9591	0.8988	0.4151	96568118	0	26500	27418
mean	7.13421e+07	1.02029e+10	7.12982e+07	1.00334e+10	0.9659	0.904114	0.4082
total	7134206636	1020287505557	7129821316	1003344550785
