# Supplementary material for: Construction of a core collection and SNP fingerprinting database for Chinese chive (Allium tuberosum) through Hyper-seq based population genetic analysis
Source: Front Plant Sci. 2025 Jul 16;16:1603210. doi: 10.3389/fpls.2025.1603210 (PMC12307429; doi:10.3389/fpls.2025.1603210)
Supplement: Supplementary file 1 [file DataSheet1.zip › supplementary materials/Supplementary Table 3 Mean sequencing depth and coverage of individuals.et.xlsx]

## Sheet: map_stat
Sample	total Reads	mapped Reads	mapped rate	depth	coverage 1X	coverage 5X	coverage 10X	coverage 15X	coverage 20X	coverage 30X
1	42889689	3375726	0.0787	0.011	0.00186	0.00025	0.00012	8e-05	6e-05	4e-05
2	46079275	4025122	0.0874	0.014	0.00199	0.00028	0.00013	8e-05	6e-05	4e-05
3	45892876	4778694	0.1041	0.018	0.0022	0.00033	0.00016	9e-05	7e-05	5e-05
4	66807698	4886014	0.0731	0.019	0.00209	0.00034	0.00017	0.00011	8e-05	5e-05
5	46644394	4652498	0.0997	0.014	0.00229	0.00034	0.00016	0.0001	8e-05	5e-05
6	33168221	4506729	0.1359	0.019	0.00198	0.0003	0.00015	9e-05	7e-05	5e-05
7	51932186	3524777	0.0679	0.011	0.00178	0.00024	0.00011	7e-05	5e-05	3e-05
8	43838417	4515047	0.103	0.013	0.00228	0.00033	0.00015	9e-05	7e-05	4e-05
9	99324875	10950336	0.1102	0.033	0.00361	0.00064	0.00032	0.0002	0.00015	0.0001
10	33241137	2780633	0.0837	0.011	0.00147	0.00021	0.0001	6e-05	5e-05	3e-05
11	29944630	2759291	0.0921	0.008	0.00153	0.0002	9e-05	6e-05	4e-05	3e-05
12	27195937	3400157	0.125	0.01	0.00179	0.00025	0.00011	7e-05	5e-05	3e-05
13	29423880	2186883	0.0743	0.007	0.00133	0.00017	8e-05	5e-05	4e-05	2e-05
14	41240370	3410544	0.0827	0.012	0.00169	0.00023	0.00011	7e-05	5e-05	3e-05
15	42901933	3680797	0.0858	0.011	0.00185	0.00026	0.00012	7e-05	5e-05	3e-05
16	29323251	2863374	0.0976	0.013	0.00155	0.00021	0.0001	6e-05	4e-05	3e-05
17	76765283	12075473	0.1573	0.031	0.00384	0.00068	0.00035	0.00021	0.00016	0.0001
18	55203503	4944521	0.0896	0.013	0.00237	0.00033	0.00015	9e-05	6e-05	4e-05
19	53808417	3674787	0.0683	0.013	0.00188	0.00026	0.00013	8e-05	6e-05	4e-05
20	47777848	4613243	0.0966	0.019	0.00216	0.00031	0.00015	9e-05	7e-05	5e-05
21	38790703	4289068	0.1106	0.015	0.00204	0.00028	0.00013	8e-05	6e-05	4e-05
22	53661663	5220303	0.0973	0.016	0.00238	0.00036	0.00017	0.00011	8e-05	5e-05
23	33381803	3779727	0.1132	0.01	0.00195	0.00026	0.00012	7e-05	5e-05	3e-05
24	54306230	4331747	0.0798	0.014	0.00208	0.00031	0.00015	9e-05	7e-05	4e-05
25	35149452	3244069	0.0923	0.013	0.00159	0.00022	0.00011	7e-05	5e-05	3e-05
26	56478816	6355656	0.1125	0.018	0.0028	0.00041	0.00019	0.00012	9e-05	5e-05
27	56406069	6392158	0.1133	0.025	0.00258	0.00039	0.00019	0.00012	9e-05	6e-05
28	45474281	5486205	0.1206	0.016	0.00254	0.00036	0.00017	0.00011	8e-05	5e-05
29	69192526	6656148	0.0962	0.023	0.00282	0.00044	0.00022	0.00014	0.0001	7e-05
30	44388420	3943418	0.0888	0.011	0.00205	0.00027	0.00012	7e-05	6e-05	4e-05
31	49975035	5707782	0.1142	0.016	0.00264	0.00037	0.00017	0.0001	8e-05	5e-05
32	51910733	5815674	0.112	0.016	0.00266	0.00038	0.00018	0.00011	8e-05	5e-05
33	35075233	3190572	0.091	0.013	0.00169	0.00023	0.00011	7e-05	5e-05	3e-05
34	61473651	6379388	0.1038	0.022	0.00299	0.00043	0.0002	0.00012	9e-05	6e-05
35	51786703	5438331	0.105	0.016	0.00248	0.00036	0.00017	0.0001	8e-05	5e-05
36	74772190	6517434	0.0872	0.019	0.00282	0.00043	0.0002	0.00012	9e-05	6e-05
37	27982899	2839254	0.1015	0.01	0.0014	0.00019	9e-05	6e-05	4e-05	3e-05
38	42821517	5927969	0.1384	0.025	0.00231	0.00036	0.00018	0.00012	0.0001	7e-05
39	58700548	5980594	0.1019	0.017	0.00248	0.00038	0.00018	0.00011	8e-05	5e-05
40	39721455	3377327	0.085	0.011	0.00165	0.00023	0.00011	7e-05	5e-05	3e-05
41	31298548	3530854	0.1128	0.009	0.00178	0.00024	0.00011	7e-05	5e-05	3e-05
42	52116920	5149446	0.0988	0.017	0.00238	0.00035	0.00017	0.00011	8e-05	5e-05
43	63302008	5319529	0.084	0.018	0.00251	0.00038	0.00018	0.00011	8e-05	5e-05
44	46712748	4890780	0.1047	0.013	0.00238	0.00033	0.00015	9e-05	6e-05	4e-05
45	40063704	3802210	0.0949	0.013	0.00197	0.00027	0.00013	8e-05	6e-05	4e-05
46	55664895	5920454	0.1064	0.016	0.00278	0.00039	0.00018	0.00011	8e-05	5e-05
47	52411462	5453784	0.1041	0.02	0.00261	0.00037	0.00018	0.00011	8e-05	5e-05
48	22367405	2796000	0.125	0.015	0.00115	0.00017	9e-05	6e-05	5e-05	3e-05
49	74079531	7201218	0.0972	0.021	0.00315	0.00047	0.00023	0.00014	0.0001	6e-05
50	33797039	4445032	0.1315	0.011	0.00216	0.00029	0.00013	8e-05	6e-05	3e-05
51	58299756	5742330	0.0985	0.025	0.00243	0.00039	0.00019	0.00012	9e-05	6e-05
52	64836779	4289418	0.0662	0.019	0.00187	0.00029	0.00015	0.0001	7e-05	5e-05
53	50584136	4653066	0.092	0.016	0.00226	0.00034	0.00016	0.0001	8e-05	5e-05
54	33901473	4889362	0.1442	0.024	0.00192	0.0003	0.00015	0.0001	8e-05	5e-05
55	46387149	3350592	0.0722	0.012	0.00165	0.00023	0.00011	7e-05	5e-05	4e-05
56	34545400	4483080	0.1298	0.013	0.00232	0.00032	0.00015	9e-05	7e-05	4e-05
57	37809973	4470847	0.1182	0.014	0.00206	0.0003	0.00014	9e-05	6e-05	4e-05
58	48067176	3763547	0.0783	0.017	0.00183	0.00027	0.00013	8e-05	6e-05	4e-05
59	28890260	2678996	0.0927	0.009	0.00146	0.00019	9e-05	6e-05	4e-05	3e-05
60	46012448	6962300	0.1513	0.021	0.00312	0.00045	0.00021	0.00013	9e-05	6e-05
61	30176189	2480264	0.0822	0.008	0.00146	0.00019	9e-05	6e-05	4e-05	3e-05
62	47564111	3632148	0.0764	0.015	0.00173	0.00024	0.00012	7e-05	6e-05	4e-05
63	38911274	3546358	0.0911	0.012	0.00178	0.00024	0.00011	7e-05	5e-05	3e-05
64	31091826	2555252	0.0822	0.015	0.00129	0.00018	9e-05	6e-05	4e-05	3e-05
65	36294113	4670782	0.1287	0.015	0.00213	0.00031	0.00015	9e-05	7e-05	4e-05
66	51287505	4639904	0.0905	0.013	0.00226	0.00031	0.00014	8e-05	6e-05	4e-05
67	57220381	4600416	0.0804	0.018	0.00214	0.00031	0.00015	0.0001	7e-05	5e-05
68	44668721	4454792	0.0997	0.023	0.00198	0.00029	0.00014	9e-05	7e-05	5e-05
69	41063549	4635165	0.1129	0.02	0.00204	0.00029	0.00014	9e-05	7e-05	5e-05
70	72275032	6320629	0.0875	0.023	0.0027	0.00042	0.00021	0.00013	0.0001	7e-05
71	31863017	3667352	0.1151	0.011	0.00189	0.00025	0.00012	7e-05	5e-05	3e-05
72	61156377	4437540	0.0726	0.016	0.00206	0.0003	0.00015	9e-05	7e-05	5e-05
73	50117497	4351382	0.0868	0.019	0.00195	0.00029	0.00014	9e-05	7e-05	5e-05
74	52823803	5230497	0.099	0.017	0.00242	0.00035	0.00016	0.0001	8e-05	5e-05
75	68800141	6764407	0.0983	0.034	0.00241	0.00039	0.0002	0.00013	0.0001	7e-05
76	32744018	4802072	0.1467	0.015	0.00226	0.00031	0.00015	9e-05	7e-05	4e-05
77	90909728	8887289	0.0978	0.032	0.00342	0.00054	0.00027	0.00017	0.00013	8e-05
78	44634250	4286250	0.096	0.012	0.00216	0.00028	0.00013	8e-05	6e-05	4e-05
79	33570225	5034173	0.15	0.014	0.00235	0.00032	0.00015	9e-05	7e-05	4e-05
80	40648612	5270986	0.1297	0.015	0.00241	0.00034	0.00016	0.0001	7e-05	4e-05
81	22914296	2988945	0.1304	0.009	0.00156	0.00021	0.0001	6e-05	4e-05	3e-05
82	53101053	6214057	0.117	0.022	0.00291	0.00041	0.00019	0.00012	9e-05	6e-05
83	45012910	5223894	0.1161	0.016	0.00233	0.00033	0.00016	0.0001	7e-05	5e-05
84	97324431	8906336	0.0915	0.026	0.00349	0.00056	0.00026	0.00016	0.00012	8e-05
85	61714251	6594438	0.1069	0.02	0.00284	0.00042	0.0002	0.00012	9e-05	6e-05
86	32867676	5651180	0.1719	0.023	0.00223	0.00034	0.00017	0.00011	9e-05	6e-05
87	37210872	4958714	0.1333	0.013	0.00216	0.0003	0.00014	9e-05	6e-05	4e-05
88	30932205	3492215	0.1129	0.011	0.00161	0.00022	0.0001	7e-05	5e-05	3e-05
89	29145703	4048051	0.1389	0.01	0.00187	0.00027	0.00012	7e-05	5e-05	3e-05
90	46124598	5104486	0.1107	0.017	0.00235	0.00034	0.00016	0.0001	8e-05	5e-05
91	39363089	4630902	0.1176	0.014	0.00227	0.00031	0.00015	9e-05	7e-05	4e-05
92	125331451	11419730	0.0911	0.033	0.00411	0.00069	0.00034	0.00021	0.00016	0.0001
93	34035665	3523101	0.1035	0.012	0.00175	0.00024	0.00011	7e-05	5e-05	4e-05
94	46829588	5708951	0.1219	0.015	0.00264	0.00037	0.00017	0.0001	8e-05	5e-05
95	44527809	5105872	0.1147	0.019	0.00241	0.00033	0.00016	0.0001	8e-05	5e-05
96	21373595	3318747	0.1553	0.018	0.00125	0.00019	0.0001	7e-05	5e-05	4e-05
97	72285440	7260119	0.1004	0.021	0.00311	0.00045	0.00022	0.00013	0.0001	6e-05
98	25374521	4180441	0.1647	0.01	0.00195	0.00026	0.00012	7e-05	5e-05	3e-05
99	42571703	6514253	0.153	0.024	0.00274	0.0004	0.00019	0.00012	9e-05	6e-05
100	64837546	7759887	0.1197	0.025	0.00329	0.00049	0.00024	0.00014	0.00011	7e-05
