# Supplementary material for: Construction of a core collection and SNP fingerprinting database for Chinese chive (Allium tuberosum) through Hyper-seq based population genetic analysis
Source: Front Plant Sci. 2025 Jul 16;16:1603210. doi: 10.3389/fpls.2025.1603210 (PMC12307429; doi:10.3389/fpls.2025.1603210)
Supplement: Supplementary file 1 [file DataSheet1.zip › supplementary materials/Supplementary Table 4 Number and frequency of alleles within 100 Chinese chive accessions.xlsx]

## Sheet: alleles_stat
Type	2-allele	3-allele	4-allele	5-allele	6-allele	7-allele
Number	535656	28157	4515	1329	485	316
Frequency (%)	0.939	0.0494	0.0079	0.0023	0.0009	0.0006
