# Supplementary material for: Construction of a core collection and SNP fingerprinting database for Chinese chive (Allium tuberosum) through Hyper-seq based population genetic analysis
Source: Front Plant Sci. 2025 Jul 16;16:1603210. doi: 10.3389/fpls.2025.1603210 (PMC12307429; doi:10.3389/fpls.2025.1603210)
Supplement: Supplementary file 1 [file DataSheet1.zip › supplementary materials/Supplementary Table 5 SNPs and InDels count ,distribution frequency and mean depth of each chromosome1.xlsx]

## Sheet: variants_count_stat
contig	length	snp	indel	snp/kb	indel/kb	snp_mean_depth	indel_mean_depth
chr1_1	1056413696	21152	8600	0.02	0.008	4.438	5.011
chr1_2	1056413696	21692	8631	0.021	0.008	4.388	5.043
chr1_3	311329825	6694	2794	0.022	0.009	7.791	4.938
chr2_1	1056413696	20931	9347	0.02	0.009	4.654	4.597
chr2_2	1056413696	19237	8357	0.018	0.008	4.201	4.27
chr2_3	159812621	2655	1193	0.017	0.007	3.572	3.923
chr3_1	1056413696	19442	8261	0.018	0.008	4.029	4.45
chr3_2	1056413696	20267	9280	0.019	0.009	5.016	6.082
chr3_3	81570668	1848	830	0.023	0.01	4.079	5.054
chr4_1	1056413696	17614	7794	0.017	0.007	4.424	4.562
chr4_2	887423783	17309	7243	0.02	0.008	4.119	4.888
chr5_1	1056413696	17506	7899	0.017	0.007	4.252	4.864
chr5_2	856459393	17333	6976	0.02	0.008	4.564	4.261
chr6_1	1056413696	23238	9588	0.022	0.009	4.383	4.915
chr6_2	756686477	10684	5394	0.014	0.007	4.498	5.539
chr7_1	1056413696	20127	8373	0.019	0.008	3.958	5.719
chr7_2	526822590	10517	4434	0.02	0.008	3.358	3.948
chr8_1	1056413696	18990	8946	0.018	0.008	3.743	4.185
chr8_2	323074002	5013	2443	0.016	0.008	4.268	3.667
JASFAX010000111.1	500000	1	3	0.002	0.006	0.5	1.986
JASFAX010001024.1	53629	3	0	0.056	0	0.5	NA
JASFAX010001027.1	53615	6	0	0.112	0	0.561	NA
JASFAX010001029.1	53609	5	0	0.093	0	0.5	NA
JASFAX010001037.1	53541	3	0	0.056	0	0.917	NA
JASFAX010000113.1	398147	1	0	0.003	0	0.8	NA
JASFAX010001042.1	53514	18	0	0.336	0	20.444	NA
JASFAX010001046.1	53462	1	0	0.019	0	1	NA
JASFAX010000114.1	250000	15	0	0.06	0	1.253	NA
JASFAX010000115.1	250000	3	0	0.012	0	0.5	NA
JASFAX010001061.1	53347	1	0	0.019	0	1.607	NA
JASFAX010001066.1	53286	0	1	0	0.019	NA	1
JASFAX010000116.1	250000	3	2	0.012	0.008	1	1
JASFAX010000117.1	250000	0	1	0	0.004	NA	1
JASFAX010001081.1	53194	0	3	0	0.056	NA	5.611
JASFAX010001086.1	53177	4	0	0.075	0	3.5	NA
JASFAX010000118.1	250000	27	3	0.108	0.012	1.584	0.833
JASFAX010001096.1	53057	6	0	0.113	0	1.024	NA
JASFAX010000119.1	197766	1	0	0.005	0	2	NA
JASFAX010000021.1	58920437	571	244	0.01	0.004	2.492	3.071
JASFAX010001116.1	52862	3	0	0.057	0	0.583	NA
JASFAX010001125.1	52821	0	3	0	0.057	NA	1
JASFAX010001126.1	52808	11	0	0.208	0	2.269	NA
JASFAX010001127.1	52805	1	0	0.019	0	6.5	NA
JASFAX010001133.1	52776	4	1	0.076	0.019	2.688	1
JASFAX010001137.1	52750	0	1	0	0.019	NA	0.722
JASFAX010001140.1	52735	0	1	0	0.019	NA	2
JASFAX010000124.1	125000	0	6	0	0.048	NA	1.042
JASFAX010001152.1	52673	0	1	0	0.019	NA	1
JASFAX010001155.1	52662	1	1	0.019	0.019	1	1
JASFAX010001171.1	52533	7	0	0.133	0	0.938	NA
JASFAX010001177.1	52481	0	1	0	0.019	NA	1
JASFAX010001178.1	52475	0	1	0	0.019	NA	1
JASFAX010001187.1	52429	0	7	0	0.134	NA	0.5
JASFAX010000128.1	99783	4	1	0.04	0.01	4.219	1
JASFAX010001191.1	52407	0	3	0	0.057	NA	1
JASFAX010001192.1	52390	3	0	0.057	0	18.722	NA
JASFAX010001195.1	52376	0	1	0	0.019	NA	1
JASFAX010001196.1	52374	2	0	0.038	0	0.5	NA
JASFAX010001198.1	52370	0	1	0	0.019	NA	1
JASFAX010000130.1	99223	0	1	0	0.01	NA	4.5
JASFAX010000022.1	56223844	170	90	0.003	0.002	2.318	2.671
JASFAX010001217.1	52224	2	0	0.038	0	1.466	NA
JASFAX010000132.1	97752	2	1	0.02	0.01	1.135	1.1
JASFAX010001253.1	51998	0	1	0	0.019	NA	1
JASFAX010001260.1	51946	6	0	0.116	0	1.083	NA
JASFAX010000135.1	96211	0	2	0	0.021	NA	3.833
JASFAX010001263.1	51893	1	0	0.019	0	0.759	NA
JASFAX010000136.1	96028	0	1	0	0.01	NA	1
JASFAX010001278.1	51762	0	1	0	0.019	NA	1.5
JASFAX010001280.1	51719	1	0	0.019	0	0.5	NA
JASFAX010001282.1	51698	1	5	0.019	0.097	1	1.776
JASFAX010001288.1	51663	11	0	0.213	0	2.023	NA
JASFAX010001290.1	51655	2	1	0.039	0.019	1.875	1.083
JASFAX010001296.1	51633	0	1	0	0.019	NA	2
JASFAX010001298.1	51619	0	2	0	0.039	NA	1
JASFAX010000023.1	51310268	34	26	0.001	0.001	2.354	4.915
JASFAX010001312.1	51509	0	1	0	0.019	NA	1
JASFAX010000142.1	94078	3	1	0.032	0.011	0.864	1.75
JASFAX010001340.1	51313	0	1	0	0.019	NA	1
JASFAX010001342.1	51303	0	2	0	0.039	NA	3.946
JASFAX010001345.1	51285	1	0	0.019	0	41.5	NA
JASFAX010001350.1	51253	3	2	0.059	0.039	1.042	1.5
JASFAX010001354.1	51249	0	3	0	0.059	NA	1
JASFAX010001371.1	51144	0	2	0	0.039	NA	1
JASFAX010001376.1	51134	0	1	0	0.02	NA	0.5
JASFAX010001397.1	50988	4	0	0.078	0	1.448	NA
JASFAX010001398.1	50978	5	0	0.098	0	1.25	NA
JASFAX010001406.1	50932	1	0	0.02	0	1	NA
JASFAX010000024.1	26143924	191	134	0.007	0.005	2.532	2.223
JASFAX010001412.1	50911	32	0	0.629	0	1.055	NA
JASFAX010001424.1	50842	5	4	0.098	0.079	8.747	7.029
JASFAX010001427.1	50826	2	1	0.039	0.02	0.5	1
JASFAX010001434.1	50789	1	2	0.02	0.039	11.833	0.5
JASFAX010001436.1	50783	1	3	0.02	0.059	1	0.857
JASFAX010001444.1	50739	0	1	0	0.02	NA	1
JASFAX010001448.1	50724	5	0	0.099	0	0.69	NA
JASFAX010001462.1	50631	0	1	0	0.02	NA	1
JASFAX010001469.1	50606	0	1	0	0.02	NA	1
JASFAX010001477.1	50563	0	4	0	0.079	NA	0.5
JASFAX010001480.1	50535	17	0	0.336	0	3.009	NA
JASFAX010001493.1	50453	0	1	0	0.02	NA	1
JASFAX010000160.1	91083	0	3	0	0.033	NA	1.25
JASFAX010000025.1	25800000	177	70	0.007	0.003	1.861	2.866
JASFAX010001514.1	50340	0	1	0	0.02	NA	0.5
JASFAX010001526.1	50269	12	3	0.239	0.06	3.901	3.722
JASFAX010001529.1	50259	6	0	0.119	0	1.667	NA
JASFAX010001543.1	50199	0	1	0	0.02	NA	2.286
JASFAX010001544.1	50191	2	4	0.04	0.08	0.75	0.75
JASFAX010001559.1	50115	0	4	0	0.08	NA	0.5
JASFAX010000165.1	90211	0	1	0	0.011	NA	0.5
JASFAX010001566.1	50091	3	5	0.06	0.1	0.698	4.648
JASFAX010001571.1	50075	2	3	0.04	0.06	0.75	0.861
JASFAX010001572.1	50072	1	0	0.02	0	1.857	NA
JASFAX010001579.1	50032	3	0	0.06	0	0.5	NA
JASFAX010001581.1	50008	0	3	0	0.06	NA	1.25
JASFAX010001584.1	49979	1	3	0.02	0.06	0.676	1
JASFAX010001585.1	49977	0	2	0	0.04	NA	1.75
JASFAX010000168.1	89330	1	0	0.011	0	1	NA
JASFAX010000169.1	89269	4	0	0.045	0	2.22	NA
JASFAX010000026.1	21325922	271	180	0.013	0.008	3.965	3.215
JASFAX010001613.1	49826	3	0	0.06	0	0.5	NA
JASFAX010001621.1	49771	18	0	0.362	0	1.025	NA
JASFAX010000172.1	88740	0	1	0	0.011	NA	1
JASFAX010001645.1	49664	0	2	0	0.04	NA	1
JASFAX010001649.1	49648	1	1	0.02	0.02	1	1
JASFAX010001651.1	49628	1	0	0.02	0	1.167	NA
JASFAX010001657.1	49598	0	1	0	0.02	NA	1
JASFAX010001661.1	49587	4	2	0.081	0.04	0.75	1
JASFAX010001670.1	49546	1	0	0.02	0	2.333	NA
JASFAX010001675.1	49511	0	2	0	0.04	NA	1.125
JASFAX010001684.1	49456	1	0	0.02	0	0.5	NA
JASFAX010001687.1	49435	0	7	0	0.142	NA	1.679
JASFAX010001708.1	49292	1	1	0.02	0.02	0.739	1
JASFAX010000027.1	20807413	82	66	0.004	0.003	4.388	5.219
JASFAX010001711.1	49277	135	124	2.74	2.516	2.385	5.345
JASFAX010001716.1	49257	1	0	0.02	0	4	NA
JASFAX010000181.1	86695	0	4	0	0.046	NA	1.281
JASFAX010001727.1	49173	1	0	0.02	0	1	NA
JASFAX010001732.1	49155	0	2	0	0.041	NA	1.5
JASFAX010001737.1	49130	8	0	0.163	0	0.5	NA
JASFAX010001758.1	48975	1	0	0.02	0	1	NA
JASFAX010001759.1	48973	1	2	0.02	0.041	0.5	0.5
JASFAX010001766.1	48933	14	10	0.286	0.204	2.075	2.017
JASFAX010001785.1	48836	0	2	0	0.041	NA	1
JASFAX010001794.1	48779	0	7	0	0.144	NA	4.836
JASFAX010000190.1	84346	0	1	0	0.012	NA	1.5
JASFAX010000028.1	19713300	9	4	0	0	4.083	3.287
JASFAX010001813.1	48684	0	2	0	0.041	NA	1
JASFAX010001814.1	48671	6	0	0.123	0	0.5	NA
JASFAX010000191.1	84243	2	0	0.024	0	5.833	NA
JASFAX010001828.1	48612	0	1	0	0.021	NA	1.5
JASFAX010001836.1	48588	0	3	0	0.062	NA	1
JASFAX010001840.1	48547	0	1	0	0.021	NA	1
JASFAX010000193.1	83848	0	1	0	0.012	NA	12.5
JASFAX010001843.1	48539	0	1	0	0.021	NA	1
JASFAX010001851.1	48507	6	0	0.124	0	1	NA
JASFAX010001857.1	48482	3	0	0.062	0	2.333	NA
JASFAX010001858.1	48471	8	1	0.165	0.021	1.016	0.667
JASFAX010001864.1	48436	0	1	0	0.021	NA	1.25
JASFAX010001881.1	48360	4	0	0.083	0	1	NA
JASFAX010001885.1	48351	0	6	0	0.124	NA	1
JASFAX010001889.1	48341	0	2	0	0.041	NA	1
JASFAX010001890.1	48338	6	0	0.124	0	1.25	NA
JASFAX010000200.1	82935	14	8	0.169	0.096	1.615	1.667
JASFAX010000029.1	18783705	161	120	0.009	0.006	11.168	1.888
JASFAX010001911.1	48250	6	4	0.124	0.083	3.167	1.219
JASFAX010001914.1	48228	4	3	0.083	0.062	1.792	1
JASFAX010001924.1	48196	6	2	0.124	0.041	1.333	1
JASFAX010001929.1	48155	2	0	0.042	0	3	NA
JASFAX010001931.1	48150	0	2	0	0.042	NA	0.5
JASFAX010000203.1	82336	0	14	0	0.17	NA	3.42
JASFAX010001952.1	48067	1	0	0.021	0	1.486	NA
JASFAX010000205.1	82237	5	4	0.061	0.049	1.65	1.125
JASFAX010001961.1	48041	2	2	0.042	0.042	0.84	0.5
JASFAX010001970.1	47983	4	4	0.083	0.083	4.21	2.727
JASFAX010001981.1	47944	0	2	0	0.042	NA	1.5
JASFAX010001983.1	47936	0	1	0	0.021	NA	1
JASFAX010001986.1	47918	0	2	0	0.042	NA	1
JASFAX010001990.1	47891	21	0	0.438	0	1.563	NA
JASFAX010001995.1	47875	0	1	0	0.021	NA	3.75
JASFAX010001996.1	47871	2	0	0.042	0	2.5	NA
JASFAX010001997.1	47871	11	2	0.23	0.042	0.633	2.25
JASFAX010002002.1	47852	2	1	0.042	0.021	0.625	1
JASFAX010002008.1	47806	0	1	0	0.021	NA	1
JASFAX010000030.1	17476235	88	62	0.005	0.004	3.177	4.329
JASFAX010002012.1	47797	0	2	0	0.042	NA	1
JASFAX010002014.1	47789	0	1	0	0.021	NA	1.5
JASFAX010002015.1	47788	0	1	0	0.021	NA	1.781
JASFAX010002021.1	47769	5	1	0.105	0.021	0.5	0.5
JASFAX010002022.1	47768	0	2	0	0.042	NA	1
JASFAX010002024.1	47760	3	0	0.063	0	1.5	NA
JASFAX010000212.1	81409	3	1	0.037	0.012	1.333	1
JASFAX010000216.1	80457	0	1	0	0.012	NA	1
JASFAX010002080.1	47507	1	1	0.021	0.021	2.833	2
JASFAX010002103.1	47421	3	2	0.063	0.042	2	1
JASFAX010002106.1	47400	0	3	0	0.063	NA	1.167
JASFAX010000031.1	17144035	129	87	0.008	0.005	2.942	4.74
JASFAX010002113.1	47370	2	0	0.042	0	1.141	NA
JASFAX010002140.1	47275	5	10	0.106	0.212	10.6	8.592
JASFAX010000223.1	78673	15	0	0.191	0	0.733	NA
JASFAX010002144.1	47244	0	1	0	0.021	NA	1
JASFAX010002149.1	47223	2	2	0.042	0.042	1.25	1
JASFAX010000224.1	78613	0	2	0	0.025	NA	0.875
JASFAX010000226.1	78450	0	1	0	0.013	NA	1
JASFAX010002176.1	47093	0	1	0	0.021	NA	1
JASFAX010002181.1	47083	5	0	0.106	0	0.5	NA
JASFAX010002193.1	47039	0	5	0	0.106	NA	0.95
JASFAX010002194.1	47038	0	3	0	0.064	NA	2
JASFAX010002195.1	47028	1	0	0.021	0	0.5	NA
JASFAX010002198.1	46991	1	3	0.021	0.064	1.25	2.194
JASFAX010002205.1	46956	0	7	0	0.149	NA	3.066
JASFAX010002210.1	46929	3	2	0.064	0.043	1.5	1.833
JASFAX010000032.1	15985234	6	6	0	0	1.637	1.452
JASFAX010002221.1	46882	3	0	0.064	0	0.5	NA
JASFAX010002222.1	46876	6	0	0.128	0	1.111	NA
JASFAX010002236.1	46812	0	2	0	0.043	NA	1
JASFAX010002239.1	46802	3	0	0.064	0	0.5	NA
JASFAX010000233.1	77666	0	2	0	0.026	NA	1.5
JASFAX010002247.1	46762	0	1	0	0.021	NA	1
JASFAX010002254.1	46706	0	2	0	0.043	NA	1.433
JASFAX010002262.1	46675	0	1	0	0.021	NA	1
JASFAX010002268.1	46639	25	9	0.536	0.193	14.398	14.214
JASFAX010002271.1	46621	16	2	0.343	0.043	6.188	0.613
JASFAX010002281.1	46580	3	0	0.064	0	0.866	NA
JASFAX010002301.1	46523	12	2	0.258	0.043	2.125	1
JASFAX010002308.1	46481	0	2	0	0.043	NA	1.5
JASFAX010000033.1	15308891	104	77	0.007	0.005	2.611	3.002
JASFAX010002311.1	46461	0	1	0	0.022	NA	1.5
JASFAX010002314.1	46456	5	5	0.108	0.108	21.35	2.8
JASFAX010002318.1	46445	2	0	0.043	0	1	NA
JASFAX010002321.1	46428	0	1	0	0.022	NA	3.714
JASFAX010002328.1	46395	3	0	0.065	0	2.194	NA
JASFAX010002340.1	46372	0	1	0	0.022	NA	0.562
JASFAX010002361.1	46285	1	1	0.022	0.022	1	1
JASFAX010002374.1	46227	0	1	0	0.022	NA	1.761
JASFAX010002378.1	46193	0	5	0	0.108	NA	1
JASFAX010002380.1	46189	2	2	0.043	0.043	13.375	1
JASFAX010002384.1	46174	0	1	0	0.022	NA	3.5
JASFAX010002388.1	46168	0	7	0	0.152	NA	0.964
JASFAX010002398.1	46115	2	0	0.043	0	33	NA
JASFAX010000034.1	15185708	99	72	0.007	0.005	1.414	5.686
JASFAX010002421.1	46038	0	2	0	0.043	NA	0.834
JASFAX010002423.1	46019	19	0	0.413	0	0.833	NA
JASFAX010002427.1	46010	1	1	0.022	0.022	12	0.5
JASFAX010002438.1	45947	0	1	0	0.022	NA	1.147
JASFAX010002440.1	45944	1	0	0.022	0	1.85	NA
JASFAX010002445.1	45932	1	0	0.022	0	0.769	NA
JASFAX010002451.1	45927	9	3	0.196	0.065	1.278	1.233
JASFAX010002457.1	45890	10	3	0.218	0.065	5.279	1
JASFAX010002459.1	45876	1	0	0.022	0	1.5	NA
JASFAX010002460.1	45871	1	1	0.022	0.022	3.833	24.5
JASFAX010000255.1	74430	3	0	0.04	0	0.833	NA
JASFAX010002462.1	45860	0	1	0	0.022	NA	2
JASFAX010002465.1	45845	4	0	0.087	0	1.667	NA
JASFAX010000256.1	74277	0	2	0	0.027	NA	1
JASFAX010002472.1	45799	0	3	0	0.066	NA	1
JASFAX010002473.1	45798	8	5	0.175	0.109	7.76	1.676
JASFAX010002477.1	45792	6	0	0.131	0	1.5	NA
JASFAX010002478.1	45785	0	4	0	0.087	NA	1
JASFAX010002490.1	45729	0	2	0	0.044	NA	1
JASFAX010002505.1	45680	1	0	0.022	0	1	NA
JASFAX010002508.1	45676	4	2	0.088	0.044	0.958	1
JASFAX010000035.1	14588089	113	60	0.008	0.004	2.797	3.588
JASFAX010002513.1	45659	4	2	0.088	0.044	6.348	0.856
JASFAX010002520.1	45641	2	0	0.044	0	2.667	NA
JASFAX010002535.1	45584	1	0	0.022	0	1.312	NA
JASFAX010002536.1	45584	4	0	0.088	0	0.819	NA
JASFAX010002538.1	45571	3	0	0.066	0	0.967	NA
JASFAX010000263.1	73843	5	0	0.068	0	2.208	NA
JASFAX010002550.1	45514	0	1	0	0.022	NA	1.5
JASFAX010000266.1	73600	0	3	0	0.041	NA	1
JASFAX010002574.1	45437	0	6	0	0.132	NA	1.384
JASFAX010002584.1	45409	1	0	0.022	0	7.855	NA
JASFAX010002589.1	45397	0	1	0	0.022	NA	1
JASFAX010002591.1	45395	9	0	0.198	0	0.99	NA
JASFAX010002592.1	45391	0	7	0	0.154	NA	2.958
JASFAX010000036.1	13726844	149	81	0.011	0.006	5.598	2.614
JASFAX010002613.1	45301	0	1	0	0.022	NA	0.94
JASFAX010002625.1	45266	2	0	0.044	0	1.5	NA
JASFAX010002628.1	45257	0	1	0	0.022	NA	1
JASFAX010000272.1	73036	0	1	0	0.014	NA	1.5
JASFAX010002633.1	45220	8	3	0.177	0.066	1.422	1.167
JASFAX010002637.1	45209	6	0	0.133	0	0.5	NA
JASFAX010002641.1	45192	1	2	0.022	0.044	4	3.5
JASFAX010002651.1	45171	1	2	0.022	0.044	14.5	2.035
JASFAX010002662.1	45102	0	1	0	0.022	NA	1
JASFAX010002671.1	45076	0	1	0	0.022	NA	0.5
JASFAX010002676.1	45054	1	0	0.022	0	3	NA
JASFAX010002702.1	44983	14	3	0.311	0.067	4.404	0.983
JASFAX010000037.1	12562574	95	63	0.008	0.005	4.425	4.153
JASFAX010002715.1	44940	3	0	0.067	0	1.889	NA
JASFAX010002717.1	44936	0	2	0	0.045	NA	2.404
JASFAX010002723.1	44922	1	0	0.022	0	0.667	NA
JASFAX010002724.1	44919	0	1	0	0.022	NA	1
JASFAX010002734.1	44893	4	0	0.089	0	5.211	NA
JASFAX010002738.1	44884	0	2	0	0.045	NA	1
JASFAX010000283.1	71684	0	2	0	0.028	NA	1
JASFAX010002749.1	44847	0	2	0	0.045	NA	6.619
JASFAX010002750.1	44837	9	0	0.201	0	2.861	NA
JASFAX010002752.1	44835	1	0	0.022	0	1.125	NA
JASFAX010002753.1	44823	2	3	0.045	0.067	1.437	5.103
JASFAX010002768.1	44749	9	0	0.201	0	0.833	NA
JASFAX010000286.1	71275	0	22	0	0.309	NA	1.026
JASFAX010002785.1	44693	2	0	0.045	0	2	NA
JASFAX010002786.1	44690	1	0	0.022	0	0.5	NA
JASFAX010002787.1	44688	5	1	0.112	0.022	2.85	0.55
JASFAX010002789.1	44683	0	1	0	0.022	NA	1
JASFAX010002793.1	44676	0	1	0	0.022	NA	1
JASFAX010002809.1	44629	2	5	0.045	0.112	2.897	1.567
JASFAX010000038.1	11000600	17	26	0.002	0.002	0.848	1.674
JASFAX010002816.1	44593	5	2	0.112	0.045	3.059	1.833
JASFAX010002817.1	44592	0	1	0	0.022	NA	5.167
JASFAX010002821.1	44588	0	1	0	0.022	NA	1
JASFAX010002823.1	44585	7	0	0.157	0	1.393	NA
JASFAX010002834.1	44531	4	2	0.09	0.045	2.288	1.95
JASFAX010002865.1	44436	0	2	0	0.045	NA	1
JASFAX010002875.1	44413	2	0	0.045	0	1	NA
JASFAX010002890.1	44371	3	2	0.068	0.045	1.231	6.173
JASFAX010002899.1	44346	2	0	0.045	0	0.75	NA
JASFAX010002902.1	44326	1	1	0.023	0.023	1	1
JASFAX010002904.1	44315	0	1	0	0.023	NA	1
JASFAX010002905.1	44315	0	2	0	0.045	NA	17.416
JASFAX010002906.1	44313	1	0	0.023	0	2	NA
JASFAX010000039.1	9630472	163	60	0.017	0.006	2.208	3.332
JASFAX010002916.1	44265	1	11	0.023	0.249	1.555	3.244
JASFAX010002920.1	44240	10	0	0.226	0	0.55	NA
JASFAX010002925.1	44222	0	4	0	0.09	NA	1.562
JASFAX010000302.1	70095	0	1	0	0.014	NA	1.1
JASFAX010002945.1	44136	4	0	0.091	0	1	NA
JASFAX010002951.1	44115	0	2	0	0.045	NA	1
JASFAX010002961.1	44087	0	1	0	0.023	NA	1
JASFAX010002966.1	44067	0	4	0	0.091	NA	0.5
JASFAX010002980.1	44009	6	1	0.136	0.023	1	1.75
JASFAX010002992.1	43970	0	1	0	0.023	NA	1
JASFAX010003003.1	43933	1	0	0.023	0	1.011	NA
JASFAX010003004.1	43931	0	2	0	0.046	NA	2.5
JASFAX010003006.1	43929	4	0	0.091	0	1	NA
JASFAX010003010.1	43921	9	0	0.205	0	1.111	NA
JASFAX010000040.1	6539313	27	7	0.004	0.001	3.182	0.976
JASFAX010003032.1	43851	4	0	0.091	0	0.842	NA
JASFAX010003033.1	43851	1	0	0.023	0	0.75	NA
JASFAX010003049.1	43786	2	0	0.046	0	0.5	NA
JASFAX010003052.1	43777	0	2	0	0.046	NA	0.5
JASFAX010003053.1	43772	0	1	0	0.023	NA	1
JASFAX010000315.1	69183	0	9	0	0.13	NA	3.523
JASFAX010003068.1	43705	20	5	0.458	0.114	3.985	0.933
JASFAX010000316.1	69037	4	0	0.058	0	0.664	NA
JASFAX010003081.1	43664	0	1	0	0.023	NA	5
JASFAX010003082.1	43663	0	1	0	0.023	NA	1.5
JASFAX010003084.1	43660	0	2	0	0.046	NA	0.709
JASFAX010003089.1	43640	0	6	0	0.137	NA	5.159
JASFAX010003095.1	43612	2	0	0.046	0	0.875	NA
JASFAX010003096.1	43612	1	0	0.023	0	0.75	NA
JASFAX010003098.1	43603	6	0	0.138	0	0.5	NA
JASFAX010000320.1	68882	4	0	0.058	0	0.5	NA
JASFAX010000041.1	6512387	131	30	0.02	0.005	2.649	1.763
JASFAX010003113.1	43557	0	2	0	0.046	NA	0.916
JASFAX010003114.1	43556	4	0	0.092	0	0.5	NA
JASFAX010003116.1	43553	0	3	0	0.069	NA	1
JASFAX010003134.1	43502	1	0	0.023	0	1	NA
JASFAX010003140.1	43470	1	0	0.023	0	1.5	NA
JASFAX010000323.1	68579	1	1	0.015	0.015	6	3.25
JASFAX010003141.1	43468	0	2	0	0.046	NA	1
JASFAX010003147.1	43420	0	1	0	0.023	NA	7
JASFAX010003156.1	43397	11	0	0.253	0	0.5	NA
JASFAX010003170.1	43360	0	1	0	0.023	NA	1
JASFAX010000326.1	68316	0	2	0	0.029	NA	1
JASFAX010003173.1	43352	3	0	0.069	0	1.017	NA
JASFAX010003178.1	43340	1	2	0.023	0.046	0.5	0.5
JASFAX010003189.1	43321	0	2	0	0.046	NA	1.75
JASFAX010003198.1	43277	0	1	0	0.023	NA	1.5
JASFAX010000042.1	5448421	39	20	0.007	0.004	2.405	2.167
JASFAX010003219.1	43234	1	0	0.023	0	0.5	NA
JASFAX010003225.1	43212	3	0	0.069	0	2.889	NA
JASFAX010003255.1	43134	9	0	0.209	0	1.065	NA
JASFAX010000335.1	67338	1	0	0.015	0	1.186	NA
JASFAX010003272.1	43074	1	0	0.023	0	0.625	NA
JASFAX010003277.1	43064	4	0	0.093	0	0.5	NA
JASFAX010003287.1	43008	13	0	0.302	0	1.159	NA
JASFAX010003296.1	42964	0	1	0	0.023	NA	1
JASFAX010000043.1	5001596	25	22	0.005	0.004	1.725	1.246
JASFAX010003312.1	42887	0	2	0	0.047	NA	1.125
JASFAX010003317.1	42870	4	0	0.093	0	1	NA
JASFAX010003324.1	42849	0	1	0	0.023	NA	4
JASFAX010003331.1	42815	5	0	0.117	0	3.136	NA
JASFAX010003334.1	42807	0	12	0	0.28	NA	9.926
JASFAX010003339.1	42786	0	1	0	0.023	NA	0.5
JASFAX010003342.1	42780	1	0	0.023	0	1.5	NA
JASFAX010003356.1	42721	0	5	0	0.117	NA	1.561
JASFAX010003365.1	42694	4	0	0.094	0	1.029	NA
JASFAX010003382.1	42629	0	1	0	0.023	NA	4.5
JASFAX010003386.1	42617	1	0	0.023	0	1.143	NA
JASFAX010003387.1	42611	16	4	0.375	0.094	0.75	0.875
JASFAX010003389.1	42610	0	1	0	0.023	NA	3.5
JASFAX010003393.1	42593	22	1	0.517	0.023	3.042	1.389
JASFAX010003399.1	42580	10	0	0.235	0	1.167	NA
JASFAX010003401.1	42576	0	5	0	0.117	NA	7.599
JASFAX010003410.1	42549	0	1	0	0.024	NA	0.875
JASFAX010000044.1	4410295	31	3	0.007	0.001	5.224	1.5
JASFAX010003420.1	42503	0	1	0	0.024	NA	1
JASFAX010003425.1	42489	8	0	0.188	0	2.594	NA
JASFAX010003435.1	42476	1	0	0.024	0	1	NA
JASFAX010003446.1	42445	0	3	0	0.071	NA	1
JASFAX010003448.1	42443	6	7	0.141	0.165	18.114	0.989
JASFAX010003463.1	42398	0	1	0	0.024	NA	2
JASFAX010003476.1	42362	0	1	0	0.024	NA	1
JASFAX010003483.1	42346	2	4	0.047	0.094	1.261	1.271
JASFAX010003486.1	42342	7	7	0.165	0.165	1.643	3.591
JASFAX010003489.1	42327	9	0	0.213	0	0.5	NA
JASFAX010003496.1	42311	11	0	0.26	0	0.523	NA
JASFAX010003507.1	42270	3	0	0.071	0	0.797	NA
JASFAX010003509.1	42268	1	7	0.024	0.166	3.583	14.977
JASFAX010000045.1	4300000	6	2	0.001	0	1.042	5
JASFAX010003513.1	42261	0	11	0	0.26	NA	1.227
JASFAX010003525.1	42222	6	2	0.142	0.047	1	1
JASFAX010000362.1	65728	4	0	0.061	0	1.5	NA
JASFAX010000363.1	65568	3	2	0.046	0.031	0.833	1
JASFAX010003570.1	42088	2	0	0.048	0	1	NA
JASFAX010003573.1	42079	11	1	0.261	0.024	1.368	4.5
JASFAX010003575.1	42066	3	0	0.071	0	0.5	NA
JASFAX010000367.1	65479	8	8	0.122	0.122	16.938	6.629
JASFAX010003591.1	42038	1	0	0.024	0	1	NA
JASFAX010003599.1	42019	17	2	0.405	0.048	1.467	4.25
JASFAX010003603.1	42007	6	2	0.143	0.048	1.833	0.5
JASFAX010000046.1	4025365	50	16	0.012	0.004	1.499	5.674
JASFAX010003613.1	41977	0	1	0	0.024	NA	0.5
JASFAX010003640.1	41904	5	0	0.119	0	0.5	NA
JASFAX010003658.1	41845	3	0	0.072	0	0.917	NA
JASFAX010003670.1	41816	7	0	0.167	0	0.571	NA
JASFAX010003675.1	41809	1	1	0.024	0.024	1	0.5
JASFAX010003683.1	41787	16	5	0.383	0.12	0.853	3.253
JASFAX010003684.1	41785	1	0	0.024	0	6.5	NA
JASFAX010003692.1	41770	5	0	0.12	0	0.617	NA
JASFAX010003697.1	41758	1	0	0.024	0	1.75	NA
JASFAX010003706.1	41724	1	0	0.024	0	3	NA
JASFAX010000047.1	3361343	68	21	0.02	0.006	4.253	4.709
JASFAX010003711.1	41703	2	1	0.048	0.024	1.182	1
JASFAX010003718.1	41692	0	2	0	0.048	NA	39
JASFAX010003719.1	41688	1	0	0.024	0	0.929	NA
JASFAX010003720.1	41680	0	2	0	0.048	NA	1.5
JASFAX010003721.1	41674	1	2	0.024	0.048	3	1
JASFAX010003726.1	41657	12	2	0.288	0.048	1.509	1
JASFAX010003731.1	41637	0	3	0	0.072	NA	2.532
JASFAX010000383.1	65031	0	4	0	0.062	NA	6.657
JASFAX010003741.1	41610	3	0	0.072	0	1	NA
JASFAX010003756.1	41586	7	0	0.168	0	1	NA
JASFAX010003757.1	41586	0	2	0	0.048	NA	1.25
JASFAX010003760.1	41568	1	5	0.024	0.12	0.5	1.7
JASFAX010003761.1	41568	0	1	0	0.024	NA	1
JASFAX010003762.1	41561	2	0	0.048	0	0.5	NA
JASFAX010003763.1	41559	0	4	0	0.096	NA	1
JASFAX010003776.1	41495	1	0	0.024	0	1	NA
JASFAX010003786.1	41461	0	1	0	0.024	NA	2.5
JASFAX010003795.1	41430	0	1	0	0.024	NA	1.5
JASFAX010003798.1	41425	3	0	0.072	0	1.371	NA
JASFAX010003802.1	41423	0	6	0	0.145	NA	2.177
JASFAX010003807.1	41396	13	0	0.314	0	1.577	NA
JASFAX010000048.1	3197294	38	21	0.012	0.007	2.038	2.29
JASFAX010003822.1	41353	9	1	0.218	0.024	1.315	0.5
JASFAX010003823.1	41352	1	1	0.024	0.024	5	2
JASFAX010003834.1	41330	2	0	0.048	0	2.778	NA
JASFAX010003836.1	41328	15	0	0.363	0	3.114	NA
JASFAX010003842.1	41300	0	1	0	0.024	NA	1.25
JASFAX010003844.1	41298	0	1	0	0.024	NA	1.5
JASFAX010003848.1	41292	2	0	0.048	0	1	NA
JASFAX010000049.1	3149253	6	3	0.002	0.001	2.769	1.278
JASFAX010003914.1	41055	0	1	0	0.024	NA	1
JASFAX010003917.1	41050	0	1	0	0.024	NA	1.5
JASFAX010003918.1	41046	0	1	0	0.024	NA	3.5
JASFAX010003925.1	41015	0	6	0	0.146	NA	3.25
JASFAX010003931.1	40976	0	1	0	0.024	NA	1.5
JASFAX010003932.1	40971	13	5	0.317	0.122	0.585	1.1
JASFAX010003935.1	40969	3	9	0.073	0.22	2.212	1.479
JASFAX010003937.1	40960	0	2	0	0.049	NA	2.256
JASFAX010003939.1	40954	8	0	0.195	0	0.5	NA
JASFAX010003949.1	40916	1	0	0.024	0	2.5	NA
JASFAX010000404.1	64165	3	0	0.047	0	0.667	NA
JASFAX010003951.1	40904	0	1	0	0.024	NA	1.5
JASFAX010003954.1	40895	3	0	0.073	0	1.667	NA
JASFAX010003975.1	40825	4	1	0.098	0.024	1.214	1
JASFAX010003986.1	40790	0	1	0	0.025	NA	2.5
JASFAX010003998.1	40752	0	1	0	0.025	NA	1.353
JASFAX010003999.1	40749	13	2	0.319	0.049	0.769	0.75
JASFAX010004001.1	40747	18	1	0.442	0.025	2.029	11
JASFAX010004004.1	40740	3	0	0.074	0	0.5	NA
JASFAX010004008.1	40726	6	0	0.147	0	1.25	NA
JASFAX010000050.1	2767652	3	0	0.001	0	0.833	NA
JASFAX010004011.1	40722	0	1	0	0.025	NA	1
JASFAX010004019.1	40691	9	0	0.221	0	11.132	NA
JASFAX010004023.1	40678	20	0	0.492	0	3.58	NA
JASFAX010004024.1	40675	0	7	0	0.172	NA	1.286
JASFAX010004030.1	40641	2	0	0.049	0	1.577	NA
JASFAX010004034.1	40627	0	1	0	0.025	NA	2.5
JASFAX010004047.1	40590	2	0	0.049	0	0.989	NA
JASFAX010004050.1	40566	6	0	0.148	0	8.281	NA
JASFAX010004051.1	40561	9	8	0.222	0.197	14.199	9.684
JASFAX010004058.1	40517	0	2	0	0.049	NA	1
JASFAX010004062.1	40508	14	0	0.346	0	2.006	NA
JASFAX010004077.1	40446	0	1	0	0.025	NA	2.312
JASFAX010004078.1	40442	0	2	0	0.049	NA	1
JASFAX010000419.1	63627	0	1	0	0.016	NA	1
JASFAX010004107.1	40352	0	1	0	0.025	NA	2
JASFAX010004109.1	40347	1	1	0.025	0.025	1	1
JASFAX010000051.1	2500000	4	5	0.002	0.002	1	1.1
JASFAX010004114.1	40336	1	2	0.025	0.05	0.5	0.5
JASFAX010004115.1	40335	0	1	0	0.025	NA	1.5
JASFAX010000421.1	63575	3	0	0.047	0	0.5	NA
JASFAX010004125.1	40315	11	5	0.273	0.124	8.457	1.9
JASFAX010004126.1	40315	15	1	0.372	0.025	1.152	1.25
JASFAX010004127.1	40315	8	0	0.198	0	2.656	NA
JASFAX010004139.1	40287	1	2	0.025	0.05	1.5	1.5
JASFAX010004159.1	40224	0	2	0	0.05	NA	1.083
JASFAX010004162.1	40203	0	4	0	0.099	NA	1.5
JASFAX010004164.1	40195	10	0	0.249	0	1.05	NA
JASFAX010004171.1	40168	4	12	0.1	0.299	4.418	4.122
JASFAX010004175.1	40150	0	2	0	0.05	NA	1
JASFAX010004178.1	40140	0	2	0	0.05	NA	2.186
JASFAX010004184.1	40125	0	1	0	0.025	NA	0.611
JASFAX010004193.1	40100	0	1	0	0.025	NA	1
JASFAX010004209.1	40078	1	0	0.025	0	1.5	NA
JASFAX010000052.1	2500000	7	5	0.003	0.002	3.681	1.3
JASFAX010004214.1	40067	4	0	0.1	0	1.477	NA
JASFAX010004218.1	40060	2	0	0.05	0	4.255	NA
JASFAX010004220.1	40059	3	0	0.075	0	1.667	NA
JASFAX010004236.1	40010	11	2	0.275	0.05	0.997	1.125
JASFAX010004238.1	40006	0	2	0	0.05	NA	1.125
JASFAX010000433.1	63120	104	31	1.648	0.491	15.094	6.77
JASFAX010004242.1	39996	0	3	0	0.075	NA	5.267
JASFAX010004262.1	39927	0	1	0	0.025	NA	1
JASFAX010004264.1	39924	1	0	0.025	0	3	NA
JASFAX010004269.1	39910	0	2	0	0.05	NA	2
JASFAX010004286.1	39823	0	6	0	0.151	NA	1.292
JASFAX010004297.1	39787	0	1	0	0.025	NA	1
JASFAX010004305.1	39775	2	0	0.05	0	0.667	NA
JASFAX010000053.1	2500000	40	10	0.016	0.004	1.335	2.439
JASFAX010004313.1	39762	0	9	0	0.226	NA	4.849
JASFAX010004314.1	39755	1	1	0.025	0.025	1	0.5
JASFAX010000441.1	62773	2	0	0.032	0	2.583	NA
JASFAX010004324.1	39730	0	2	0	0.05	NA	1
JASFAX010004325.1	39726	2	8	0.05	0.201	5.812	1.884
JASFAX010004328.1	39713	1	0	0.025	0	1.617	NA
JASFAX010004337.1	39677	1	3	0.025	0.076	1.333	1.45
JASFAX010000445.1	62587	0	2	0	0.032	NA	0.964
JASFAX010004362.1	39611	6	8	0.151	0.202	6.769	2.715
JASFAX010004368.1	39578	0	1	0	0.025	NA	1
JASFAX010004379.1	39538	2	0	0.051	0	1.458	NA
JASFAX010004400.1	39456	4	2	0.101	0.051	1.667	0.5
JASFAX010004406.1	39443	1	1	0.025	0.025	1	0.903
JASFAX010000054.1	2500000	382	116	0.153	0.046	1.662	2.038
JASFAX010004419.1	39401	1	0	0.025	0	0.761	NA
JASFAX010004425.1	39382	3	0	0.076	0	0.5	NA
JASFAX010004433.1	39368	9	0	0.229	0	1.032	NA
JASFAX010004434.1	39365	0	1	0	0.025	NA	1
JASFAX010004438.1	39360	3	0	0.076	0	0.667	NA
JASFAX010004442.1	39353	4	8	0.102	0.203	1.194	8.404
JASFAX010004443.1	39352	0	1	0	0.025	NA	0.75
JASFAX010004446.1	39346	7	17	0.178	0.432	26.5	37.96
JASFAX010004478.1	39257	4	0	0.102	0	1.521	NA
JASFAX010004479.1	39247	0	1	0	0.025	NA	1.25
JASFAX010000457.1	62157	1	2	0.016	0.032	2	1.75
JASFAX010004481.1	39239	0	3	0	0.076	NA	1.667
JASFAX010004487.1	39221	0	4	0	0.102	NA	20.655
JASFAX010004497.1	39203	7	9	0.179	0.23	2.744	8.477
JASFAX010004502.1	39185	0	1	0	0.026	NA	1
JASFAX010000460.1	61946	3	0	0.048	0	1.712	NA
JASFAX010000055.1	2500000	9	6	0.004	0.002	2.175	0.75
JASFAX010004512.1	39162	0	1	0	0.026	NA	1
JASFAX010004516.1	39152	11	0	0.281	0	3.063	NA
JASFAX010004524.1	39126	1	0	0.026	0	1.25	NA
JASFAX010004531.1	39105	3	0	0.077	0	0.5	NA
JASFAX010004532.1	39105	1	0	0.026	0	0.5	NA
JASFAX010004533.1	39103	1	0	0.026	0	1.107	NA
JASFAX010004541.1	39076	10	0	0.256	0	4.18	NA
JASFAX010004542.1	39069	11	10	0.282	0.256	3.424	2.105
JASFAX010004547.1	39056	1	0	0.026	0	0.5	NA
JASFAX010004565.1	39018	1	0	0.026	0	0.5	NA
JASFAX010004592.1	38929	1	0	0.026	0	0.75	NA
JASFAX010004606.1	38896	2	0	0.051	0	0.5	NA
JASFAX010000056.1	2500000	14	6	0.006	0.002	2.664	2.318
JASFAX010004612.1	38888	10	1	0.257	0.026	7.826	6.125
JASFAX010004613.1	38880	0	2	0	0.051	NA	1
JASFAX010004614.1	38879	1	0	0.026	0	1	NA
JASFAX010004635.1	38831	0	1	0	0.026	NA	1.125
JASFAX010000473.1	61378	7	2	0.114	0.033	2.661	2.818
JASFAX010004665.1	38743	0	12	0	0.31	NA	6.085
JASFAX010000476.1	61191	1	0	0.016	0	0.667	NA
JASFAX010004675.1	38729	0	2	0	0.052	NA	1.214
JASFAX010004677.1	38716	0	5	0	0.129	NA	32.146
JASFAX010004684.1	38697	6	7	0.155	0.181	9.556	0.854
JASFAX010004689.1	38681	0	1	0	0.026	NA	1.5
JASFAX010004694.1	38664	3	0	0.078	0	11.404	NA
JASFAX010004699.1	38633	0	1	0	0.026	NA	1.5
JASFAX010004708.1	38578	1	3	0.026	0.078	1.029	1
JASFAX010000480.1	61156	0	1	0	0.016	NA	0.5
JASFAX010000057.1	2500000	40	17	0.016	0.007	1.87	1.999
JASFAX010004720.1	38542	0	9	0	0.234	NA	6
JASFAX010004724.1	38517	8	5	0.208	0.13	18.09	2.108
JASFAX010004730.1	38492	17	1	0.442	0.026	1.118	2.375
JASFAX010000483.1	61065	0	7	0	0.115	NA	12.342
JASFAX010004741.1	38449	0	1	0	0.026	NA	1
JASFAX010004745.1	38426	1	0	0.026	0	1.5	NA
JASFAX010004769.1	38323	3	0	0.078	0	0.5	NA
JASFAX010000487.1	61035	0	16	0	0.262	NA	37.673
JASFAX010004792.1	38255	15	0	0.392	0	6.594	NA
JASFAX010004795.1	38248	0	8	0	0.209	NA	7.91
JASFAX010004801.1	38236	7	0	0.183	0	1	NA
JASFAX010000058.1	2500000	1	4	0	0.002	0.5	1.375
JASFAX010004819.1	38193	1	0	0.026	0	6	NA
JASFAX010004822.1	38190	17	0	0.445	0	4.382	NA
JASFAX010004848.1	38111	2	0	0.052	0	0.75	NA
JASFAX010004850.1	38108	0	1	0	0.026	NA	1
JASFAX010000495.1	60854	2	0	0.033	0	3.958	NA
JASFAX010004861.1	38071	1	0	0.026	0	0.667	NA
JASFAX010004870.1	38050	0	1	0	0.026	NA	1.125
JASFAX010004873.1	38020	2	1	0.053	0.026	2	2
JASFAX010004905.1	37928	0	1	0	0.026	NA	0.5
JASFAX010004910.1	37904	2	0	0.053	0	2.938	NA
JASFAX010000059.1	2500000	2	9	0.001	0.004	1	5.703
JASFAX010004911.1	37895	0	2	0	0.053	NA	1
JASFAX010004917.1	37879	1	0	0.026	0	1.5	NA
JASFAX010004929.1	37842	2	0	0.053	0	1.5	NA
JASFAX010004949.1	37791	13	3	0.344	0.079	1.95	1.266
JASFAX010004969.1	37735	0	2	0	0.053	NA	1.125
JASFAX010004971.1	37729	0	1	0	0.027	NA	1
JASFAX010000508.1	60641	0	1	0	0.016	NA	1
JASFAX010005000.1	37588	0	1	0	0.027	NA	1
JASFAX010000060.1	2500000	31	5	0.012	0.002	2.399	0.8
JASFAX010005014.1	37522	1	0	0.027	0	0.5	NA
JASFAX010005040.1	37465	0	2	0	0.053	NA	5.335
JASFAX010005048.1	37442	0	1	0	0.027	NA	0.5
JASFAX010005067.1	37377	2	0	0.054	0	1	NA
JASFAX010000516.1	60535	3	6	0.05	0.099	8.167	5.611
JASFAX010005078.1	37339	0	3	0	0.08	NA	2.333
JASFAX010005088.1	37304	4	1	0.107	0.027	2.104	0.778
JASFAX010005091.1	37298	9	0	0.241	0	1.556	NA
JASFAX010005102.1	37264	5	0	0.134	0	4.433	NA
JASFAX010000061.1	2500000	29	6	0.012	0.002	2.325	1.319
JASFAX010005147.1	37134	8	0	0.215	0	0.562	NA
JASFAX010005159.1	37119	1	0	0.027	0	0.545	NA
JASFAX010005163.1	37097	20	2	0.539	0.054	0.808	0.791
JASFAX010005190.1	37019	1	0	0.027	0	1.5	NA
JASFAX010005193.1	37002	4	2	0.108	0.054	1	0.5
JASFAX010005200.1	36979	6	0	0.162	0	10.208	NA
JASFAX010000062.1	2500000	6	14	0.002	0.006	1.444	1.54
JASFAX010005217.1	36911	0	3	0	0.081	NA	1.5
JASFAX010005219.1	36905	7	0	0.19	0	1.41	NA
JASFAX010005243.1	36817	13	0	0.353	0	3.304	NA
JASFAX010005251.1	36778	1	0	0.027	0	1.5	NA
JASFAX010005261.1	36747	6	0	0.163	0	0.5	NA
JASFAX010005266.1	36707	2	2	0.054	0.054	1.5	1.25
JASFAX010005276.1	36677	1	1	0.027	0.027	1.122	1
JASFAX010005281.1	36661	0	4	0	0.109	NA	3.365
JASFAX010005299.1	36614	6	1	0.164	0.027	0.641	0.643
JASFAX010000063.1	2193948	44	9	0.02	0.004	2.515	2.952
JASFAX010000542.1	59946	0	1	0	0.017	NA	1
JASFAX010005339.1	36431	6	10	0.165	0.274	0.75	0.5
JASFAX010005361.1	36326	2	0	0.055	0	3.346	NA
JASFAX010005370.1	36277	0	1	0	0.028	NA	1
JASFAX010005384.1	36231	3	0	0.083	0	0.5	NA
JASFAX010005386.1	36228	4	0	0.11	0	0.875	NA
JASFAX010000064.1	2093111	3	3	0.001	0.001	1.633	1.167
JASFAX010005433.1	36078	0	1	0	0.028	NA	1.75
JASFAX010005459.1	35971	2	0	0.056	0	0.631	NA
JASFAX010005467.1	35923	0	10	0	0.278	NA	5.846
JASFAX010005476.1	35879	0	13	0	0.362	NA	10.377
JASFAX010005490.1	35819	1	2	0.028	0.056	0.667	1
JASFAX010005509.1	35765	2	0	0.056	0	0.5	NA
JASFAX010000065.1	1287996	33	11	0.026	0.009	1.82	3.676
JASFAX010000561.1	59466	0	1	0	0.017	NA	1.333
JASFAX010005533.1	35683	5	0	0.14	0	0.96	NA
JASFAX010005544.1	35629	0	1	0	0.028	NA	1
JASFAX010005549.1	35605	0	2	0	0.056	NA	3.756
JASFAX010000565.1	59417	10	0	0.168	0	0.5	NA
JASFAX010005576.1	35483	18	2	0.507	0.056	1.152	1
JASFAX010005578.1	35479	12	0	0.338	0	0.875	NA
JASFAX010005582.1	35457	0	1	0	0.028	NA	3
JASFAX010005591.1	35444	3	0	0.085	0	0.897	NA
JASFAX010005592.1	35442	9	2	0.254	0.056	1.708	1
JASFAX010005604.1	35408	1	0	0.028	0	3	NA
JASFAX010005622.1	35340	5	0	0.141	0	0.5	NA
JASFAX010005623.1	35332	0	2	0	0.057	NA	1
JASFAX010005624.1	35327	5	0	0.142	0	1.309	NA
JASFAX010005631.1	35305	3	0	0.085	0	0.97	NA
JASFAX010005652.1	35245	0	3	0	0.085	NA	1
JASFAX010005655.1	35238	18	0	0.511	0	0.931	NA
JASFAX010000575.1	59278	3	2	0.051	0.034	9.096	9.536
JASFAX010005663.1	35213	2	0	0.057	0	0.75	NA
JASFAX010005665.1	35193	0	1	0	0.028	NA	1.25
JASFAX010000576.1	59240	0	1	0	0.017	NA	3
JASFAX010005698.1	35058	6	0	0.171	0	0.764	NA
JASFAX010000067.1	623488	7	1	0.011	0.002	0.567	1
JASFAX010005729.1	34966	0	3	0	0.086	NA	2.417
JASFAX010005730.1	34960	0	2	0	0.057	NA	2.75
JASFAX010000584.1	59095	8	0	0.135	0	0.786	NA
JASFAX010005755.1	34859	3	0	0.086	0	8.445	NA
JASFAX010005758.1	34849	0	1	0	0.029	NA	1
JASFAX010000586.1	59069	0	2	0	0.034	NA	1.136
JASFAX010005782.1	34755	3	1	0.086	0.029	1.037	0.9
JASFAX010005784.1	34754	5	2	0.144	0.058	5.842	0.663
JASFAX010005806.1	34675	3	1	0.087	0.029	4.074	9.5
JASFAX010000590.1	58997	0	1	0	0.017	NA	1.06
JASFAX010000068.1	513679	6	2	0.012	0.004	0.633	1
JASFAX010005821.1	34604	1	3	0.029	0.087	0.5	1.1
JASFAX010005822.1	34602	0	1	0	0.029	NA	1
JASFAX010005838.1	34526	1	0	0.029	0	1.375	NA
JASFAX010005848.1	34505	0	2	0	0.058	NA	1
JASFAX010005849.1	34502	0	1	0	0.029	NA	1
JASFAX010005870.1	34420	0	2	0	0.058	NA	1
JASFAX010005882.1	34375	0	5	0	0.145	NA	0.5
JASFAX010000598.1	58862	0	1	0	0.017	NA	1.25
JASFAX010005891.1	34339	0	1	0	0.029	NA	0.591
JASFAX010005894.1	34319	1	1	0.029	0.029	14.5	1.5
JASFAX010005898.1	34313	3	0	0.087	0	1	NA
JASFAX010005904.1	34306	0	4	0	0.117	NA	0.5
JASFAX010005905.1	34306	2	0	0.058	0	1	NA
JASFAX010005910.1	34299	0	2	0	0.058	NA	3.073
JASFAX010000069.1	500000	9	5	0.018	0.01	6.406	2.433
JASFAX010005927.1	34201	4	0	0.117	0	2.123	NA
JASFAX010005933.1	34178	0	2	0	0.059	NA	1.5
JASFAX010000603.1	58842	0	5	0	0.085	NA	1.792
JASFAX010005941.1	34143	2	0	0.059	0	1	NA
JASFAX010005945.1	34136	2	0	0.059	0	0.5	NA
JASFAX010005960.1	34051	6	1	0.176	0.029	0.848	1.5
JASFAX010005963.1	34045	0	3	0	0.088	NA	2.795
JASFAX010005965.1	34036	5	0	0.147	0	1.2	NA
JASFAX010005979.1	33989	6	0	0.177	0	2.744	NA
JASFAX010005991.1	33929	8	0	0.236	0	0.5	NA
JASFAX010000609.1	58803	8	2	0.136	0.034	1.964	1.112
JASFAX010006006.1	33886	0	1	0	0.03	NA	0.75
JASFAX010006007.1	33884	0	3	0	0.089	NA	1.41
JASFAX010000070.1	500000	21	6	0.042	0.012	2.955	1.787
JASFAX010006014.1	33860	2	0	0.059	0	0.5	NA
JASFAX010006031.1	33780	6	0	0.178	0	0.5	NA
JASFAX010006036.1	33760	10	9	0.296	0.267	3.222	2.557
JASFAX010006039.1	33747	3	2	0.089	0.059	1.75	3.5
JASFAX010000613.1	58723	2	2	0.034	0.034	0.584	1
JASFAX010006058.1	33645	30	6	0.892	0.178	10.62	5.065
JASFAX010000616.1	58663	0	1	0	0.017	NA	1
JASFAX010006071.1	33620	0	1	0	0.03	NA	1
JASFAX010000618.1	58624	0	1	0	0.017	NA	1
JASFAX010006094.1	33488	0	2	0	0.06	NA	1
JASFAX010006095.1	33486	4	0	0.119	0	1.735	NA
JASFAX010006099.1	33459	11	6	0.329	0.179	6.023	4.504
JASFAX010000071.1	500000	0	3	0	0.006	NA	1
JASFAX010006122.1	33357	0	1	0	0.03	NA	1.333
JASFAX010006126.1	33348	5	0	0.15	0	2.169	NA
JASFAX010006143.1	33260	0	1	0	0.03	NA	2.357
JASFAX010006146.1	33244	12	0	0.361	0	5.726	NA
JASFAX010006147.1	33236	8	3	0.241	0.09	0.5	2.917
JASFAX010000626.1	58452	0	1	0	0.017	NA	1
JASFAX010006176.1	33061	1	0	0.03	0	4.031	NA
JASFAX010006182.1	33041	2	0	0.061	0	0.55	NA
JASFAX010006186.1	33040	1	0	0.03	0	1.009	NA
JASFAX010006193.1	33013	1	0	0.03	0	0.5	NA
JASFAX010006197.1	32978	3	0	0.091	0	2.75	NA
JASFAX010000630.1	58400	2	0	0.034	0	1.5	NA
JASFAX010000072.1	500000	3	2	0.006	0.004	0.674	2
JASFAX010006215.1	32914	12	1	0.365	0.03	1.961	3
JASFAX010006220.1	32906	1	0	0.03	0	0.5	NA
JASFAX010006224.1	32885	0	1	0	0.03	NA	1
JASFAX010006237.1	32848	0	1	0	0.03	NA	1
JASFAX010006240.1	32842	0	1	0	0.03	NA	1
JASFAX010000633.1	58369	5	0	0.086	0	2.52	NA
JASFAX010006249.1	32799	4	0	0.122	0	0.812	NA
JASFAX010000634.1	58353	7	0	0.12	0	0.714	NA
JASFAX010006267.1	32705	0	3	0	0.092	NA	0.5
JASFAX010006268.1	32703	0	1	0	0.031	NA	1.5
JASFAX010006271.1	32691	18	6	0.551	0.184	1.417	1.312
JASFAX010006279.1	32671	3	0	0.092	0	1.333	NA
JASFAX010006283.1	32652	0	1	0	0.031	NA	0.667
JASFAX010006287.1	32639	1	0	0.031	0	0.5	NA
JASFAX010006290.1	32632	0	1	0	0.031	NA	1.167
JASFAX010006300.1	32605	8	0	0.245	0	0.938	NA
JASFAX010006301.1	32605	1	0	0.031	0	0.5	NA
JASFAX010000640.1	58292	0	1	0	0.017	NA	4.923
JASFAX010000073.1	500000	13	4	0.026	0.008	2.003	4.302
JASFAX010006317.1	32489	4	0	0.123	0	0.75	NA
JASFAX010006320.1	32478	5	0	0.154	0	2	NA
JASFAX010006333.1	32421	6	0	0.185	0	1.472	NA
JASFAX010006344.1	32374	1	1	0.031	0.031	2.5	1
JASFAX010006346.1	32363	1	0	0.031	0	0.5	NA
JASFAX010006356.1	32332	1	0	0.031	0	1	NA
JASFAX010000648.1	58114	0	1	0	0.017	NA	1
JASFAX010006398.1	32106	0	9	0	0.28	NA	3.059
JASFAX010000074.1	500000	4	6	0.008	0.012	0.938	2.917
JASFAX010006412.1	32032	1	1	0.031	0.031	0.75	1.25
JASFAX010006420.1	31993	2	1	0.063	0.031	1	1
JASFAX010006436.1	31921	10	1	0.313	0.031	1.249	0.5
JASFAX010006445.1	31848	3	2	0.094	0.063	1.287	3.458
JASFAX010006465.1	31745	0	1	0	0.032	NA	2
JASFAX010006467.1	31732	0	2	0	0.063	NA	1.167
JASFAX010000656.1	57989	0	2	0	0.034	NA	2.328
JASFAX010006492.1	31606	0	5	0	0.158	NA	2.054
JASFAX010006512.1	31502	2	0	0.063	0	0.5	NA
JASFAX010006519.1	31456	1	0	0.032	0	6	NA
JASFAX010000661.1	57928	0	2	0	0.035	NA	3.25
JASFAX010006528.1	31409	3	0	0.096	0	1.333	NA
JASFAX010006532.1	31373	2	0	0.064	0	1.375	NA
JASFAX010006547.1	31290	1	11	0.032	0.352	71	4.808
JASFAX010006554.1	31240	1	3	0.032	0.096	1	21.611
JASFAX010006570.1	31149	0	1	0	0.032	NA	1
JASFAX010006576.1	31132	0	2	0	0.064	NA	1
JASFAX010006580.1	31108	5	0	0.161	0	1.06	NA
JASFAX010006587.1	31090	0	1	0	0.032	NA	1
JASFAX010006599.1	31026	2	4	0.064	0.129	4.247	7.781
JASFAX010000670.1	57871	4	0	0.069	0	1	NA
JASFAX010006636.1	30805	0	3	0	0.097	NA	1
JASFAX010006678.1	30555	2	0	0.065	0	1	NA
JASFAX010006681.1	30550	0	6	0	0.196	NA	1.349
JASFAX010006683.1	30542	8	10	0.262	0.327	1.75	2
JASFAX010006685.1	30540	1	0	0.033	0	3	NA
JASFAX010000077.1	500000	9	3	0.018	0.006	0.833	1
JASFAX010006714.1	30305	1	0	0.033	0	1.5	NA
JASFAX010000681.1	57675	1	7	0.017	0.121	1	1.071
JASFAX010006721.1	30248	0	2	0	0.066	NA	1
JASFAX010000682.1	57648	2	2	0.035	0.035	1.25	1
JASFAX010006753.1	30071	0	3	0	0.1	NA	1
JASFAX010006759.1	30044	0	1	0	0.033	NA	1
JASFAX010006763.1	30019	0	1	0	0.033	NA	1
JASFAX010006778.1	29942	0	1	0	0.033	NA	1
JASFAX010000687.1	57565	2	1	0.035	0.017	1	1.235
JASFAX010006801.1	29838	0	2	0	0.067	NA	0.776
JASFAX010000691.1	57514	5	0	0.087	0	1.4	NA
JASFAX010006837.1	29675	0	4	0	0.135	NA	0.5
JASFAX010000693.1	57469	14	2	0.244	0.035	1.06	1.875
JASFAX010006853.1	29579	0	7	0	0.237	NA	1.907
JASFAX010006854.1	29570	1	0	0.034	0	3	NA
JASFAX010006855.1	29569	1	0	0.034	0	0.5	NA
JASFAX010000695.1	57439	8	5	0.139	0.087	1.031	0.7
JASFAX010006871.1	29439	3	0	0.102	0	0.828	NA
JASFAX010006873.1	29430	2	0	0.068	0	0.5	NA
JASFAX010006878.1	29409	2	0	0.068	0	0.889	NA
JASFAX010000697.1	57391	17	0	0.296	0	6.693	NA
JASFAX010006885.1	29371	4	9	0.136	0.306	0.688	0.611
JASFAX010006886.1	29357	5	8	0.17	0.273	12.693	1.653
JASFAX010006889.1	29332	0	1	0	0.034	NA	1
JASFAX010006897.1	29278	2	0	0.068	0	1.35	NA
JASFAX010000699.1	57343	0	1	0	0.017	NA	2.25
JASFAX010006907.1	29220	1	2	0.034	0.068	4.5	2.5
JASFAX010000079.1	500000	2	1	0.004	0.002	1	1.25
JASFAX010006933.1	29034	0	1	0	0.034	NA	0.5
JASFAX010006946.1	28934	0	5	0	0.173	NA	1
JASFAX010006949.1	28917	5	0	0.173	0	0.7	NA
JASFAX010006965.1	28807	0	2	0	0.069	NA	0.834
JASFAX010007010.1	28480	0	1	0	0.035	NA	10.312
JASFAX010000080.1	500000	7	7	0.014	0.014	2.739	1.571
JASFAX010007011.1	28480	1	0	0.035	0	1	NA
JASFAX010000711.1	57194	5	0	0.087	0	0.5	NA
JASFAX010007030.1	28377	1	2	0.035	0.07	0.5	3.5
JASFAX010000712.1	57158	7	0	0.122	0	0.5	NA
JASFAX010007053.1	28222	0	2	0	0.071	NA	10.928
JASFAX010007058.1	28191	9	1	0.319	0.035	0.5	0.5
JASFAX010007066.1	28157	2	0	0.071	0	1.375	NA
JASFAX010007073.1	28096	0	3	0	0.107	NA	1
JASFAX010007078.1	28067	1	1	0.036	0.036	1	1
JASFAX010000717.1	57124	7	0	0.123	0	0.848	NA
JASFAX010007087.1	28018	0	3	0	0.107	NA	1.5
JASFAX010007102.1	27899	0	3	0	0.108	NA	1
JASFAX010000081.1	500000	9	5	0.018	0.01	0.972	6.369
JASFAX010007111.1	27818	3	0	0.108	0	3.5	NA
JASFAX010007124.1	27679	0	1	0	0.036	NA	1
JASFAX010007125.1	27663	3	0	0.108	0	1.25	NA
JASFAX010007129.1	27631	3	2	0.109	0.072	2.5	2
JASFAX010007144.1	27523	1	1	0.036	0.036	1.5	1.5
JASFAX010007182.1	27211	1	0	0.037	0	1	NA
JASFAX010007186.1	27160	7	2	0.258	0.074	3	3.094
JASFAX010007187.1	27158	0	1	0	0.037	NA	1
JASFAX010007191.1	27109	0	7	0	0.258	NA	0.962
JASFAX010007202.1	27006	1	5	0.037	0.185	1.5	1.5
JASFAX010000730.1	56975	5	1	0.088	0.018	0.5	0.5
JASFAX010000082.1	500000	11	1	0.022	0.002	4.736	1.667
JASFAX010007216.1	26948	0	2	0	0.074	NA	1.125
JASFAX010007224.1	26852	0	1	0	0.037	NA	1
JASFAX010007249.1	26668	1	0	0.037	0	1	NA
JASFAX010000734.1	56955	3	3	0.053	0.053	7.115	2.724
JASFAX010000735.1	56942	0	3	0	0.053	NA	1
JASFAX010007262.1	26581	6	5	0.226	0.188	1.286	2.1
JASFAX010000736.1	56936	2	0	0.035	0	2.042	NA
JASFAX010007299.1	26277	18	1	0.685	0.038	2.629	1
JASFAX010007306.1	26208	1	0	0.038	0	0.758	NA
JASFAX010000083.1	500000	10	8	0.02	0.016	7.983	2.693
JASFAX010007314.1	26119	12	2	0.459	0.077	11.942	5.956
JASFAX010007318.1	26089	12	1	0.46	0.038	1.251	1.542
JASFAX010007331.1	25946	13	4	0.501	0.154	29.664	20.345
JASFAX010007332.1	25913	0	1	0	0.039	NA	0.5
JASFAX010007348.1	25725	0	7	0	0.272	NA	4.354
JASFAX010000744.1	56813	1	1	0.018	0.018	1	1
JASFAX010007353.1	25694	1	0	0.039	0	0.75	NA
JASFAX010007355.1	25664	1	0	0.039	0	1	NA
JASFAX010007359.1	25630	5	0	0.195	0	0.567	NA
JASFAX010007394.1	25258	2	0	0.079	0	2.208	NA
JASFAX010000084.1	500000	1	1	0.002	0.002	1.407	7.25
JASFAX010007431.1	24869	0	1	0	0.04	NA	1.333
JASFAX010007437.1	24778	1	0	0.04	0	0.5	NA
JASFAX010007441.1	24705	0	17	0	0.688	NA	0.971
JASFAX010007471.1	24289	0	2	0	0.082	NA	1
JASFAX010007488.1	24039	1	0	0.042	0	118	NA
JASFAX010000759.1	56523	0	5	0	0.088	NA	0.6
JASFAX010007505.1	23787	5	0	0.21	0	2.3	NA
JASFAX010007536.1	23352	0	3	0	0.128	NA	0.75
JASFAX010000763.1	56423	6	0	0.106	0	3.102	NA
JASFAX010000764.1	56404	3	2	0.053	0.035	1.417	4.219
JASFAX010007569.1	22733	5	0	0.22	0	1	NA
JASFAX010000767.1	56369	1	1	0.018	0.018	1	1
JASFAX010000086.1	500000	28	3	0.056	0.006	0.893	1.667
JASFAX010000771.1	56325	1	1	0.018	0.018	0.611	0.611
JASFAX010007634.1	21406	4	4	0.187	0.187	0.95	2.625
JASFAX010007640.1	21278	3	0	0.141	0	1	NA
JASFAX010007645.1	21203	1	0	0.047	0	1.222	NA
JASFAX010007663.1	20703	3	0	0.145	0	0.5	NA
JASFAX010007664.1	20657	0	7	0	0.339	NA	0.5
JASFAX010007665.1	20614	4	0	0.194	0	1	NA
JASFAX010007669.1	20569	2	3	0.097	0.146	1.25	1
JASFAX010007691.1	19773	20	1	1.011	0.051	2.737	1
JASFAX010000087.1	500000	13	1	0.026	0.002	0.526	2
JASFAX010000781.1	56145	1	0	0.018	0	1	NA
JASFAX010000783.1	56114	1	0	0.018	0	0.865	NA
JASFAX010000786.1	56080	11	7	0.196	0.125	1.268	0.857
JASFAX010000088.1	500000	24	5	0.048	0.01	2.433	2.072
JASFAX010000089.1	500000	9	0	0.018	0	1.037	NA
JASFAX010000802.1	55827	0	5	0	0.09	NA	1.4
JASFAX010000804.1	55800	2	0	0.036	0	1.796	NA
JASFAX010000090.1	500000	11	2	0.022	0.004	2.744	0.75
JASFAX010000091.1	500000	1	8	0.002	0.016	0.5	2.073
JASFAX010000824.1	55625	0	4	0	0.072	NA	1.144
JASFAX010000825.1	55608	4	4	0.072	0.072	0.667	0.75
JASFAX010000827.1	55585	6	0	0.108	0	1.056	NA
JASFAX010000092.1	500000	3	2	0.006	0.004	6.339	0.798
JASFAX010000832.1	55518	6	0	0.108	0	0.861	NA
JASFAX010000839.1	55404	1	0	0.018	0	1	NA
JASFAX010000093.1	500000	0	4	0	0.008	NA	1.5
JASFAX010000841.1	55373	0	1	0	0.018	NA	1.25
JASFAX010000852.1	55260	6	0	0.109	0	1.333	NA
JASFAX010000860.1	55200	1	0	0.018	0	16.25	NA
JASFAX010000862.1	55151	0	1	0	0.018	NA	4.4
JASFAX010000864.1	55139	3	1	0.054	0.018	71.417	1.733
JASFAX010000867.1	55111	0	1	0	0.018	NA	0.5
JASFAX010000096.1	500000	26	4	0.052	0.008	2.864	1
JASFAX010000877.1	54978	5	0	0.091	0	4.767	NA
JASFAX010000880.1	54960	2	0	0.036	0	2.25	NA
JASFAX010000097.1	500000	6	3	0.012	0.006	1.28	2.639
JASFAX010000885.1	54913	1	0	0.018	0	1.681	NA
JASFAX010000098.1	500000	21	7	0.042	0.014	1.82	1.812
JASFAX010000099.1	500000	1	4	0.002	0.008	0.5	1
JASFAX010000901.1	54737	0	3	0	0.055	NA	2
JASFAX010000906.1	54713	6	0	0.11	0	2.5	NA
JASFAX010000100.1	500000	2	0	0.004	0	1.673	NA
JASFAX010000913.1	54661	12	0	0.22	0	4.579	NA
JASFAX010000101.1	500000	1	0	0.002	0	3.5	NA
JASFAX010000102.1	500000	4	9	0.008	0.018	1.375	1.028
JASFAX010000933.1	54468	0	1	0	0.018	NA	0.5
JASFAX010000103.1	500000	16	7	0.032	0.014	7.997	3.446
JASFAX010000942.1	54403	1	0	0.018	0	0.75	NA
JASFAX010000944.1	54391	0	1	0	0.018	NA	0.5
JASFAX010000945.1	54385	0	2	0	0.037	NA	5.125
JASFAX010000946.1	54380	0	1	0	0.018	NA	1
JASFAX010000949.1	54369	0	1	0	0.018	NA	1
JASFAX010000104.1	500000	0	1	0	0.002	NA	0.5
JASFAX010000956.1	54259	2	1	0.037	0.018	6.25	1
JASFAX010000960.1	54148	2	0	0.037	0	1	NA
JASFAX010000964.1	54192	0	2	0	0.037	NA	1
JASFAX010000106.1	500000	0	5	0	0.01	NA	0.523
JASFAX010000107.1	500000	0	5	0	0.01	NA	1
JASFAX010000108.1	500000	4	2	0.008	0.004	1.429	0.75
JASFAX010000996.1	53911	0	4	0	0.074	NA	1.625
JASFAX010000999.1	53893	8	0	0.148	0	1.062	NA
JASFAX010001006.1	53850	0	1	0	0.019	NA	0.5
JASFAX010000110.1	500000	16	3	0.032	0.006	1.419	1
JASFAX010000020.1	67443609	433	301	0.006	0.004	3.745	4.191
total		299425	130325
