# Supplementary material for: Construction of a core collection and SNP fingerprinting database for Chinese chive (Allium tuberosum) through Hyper-seq based population genetic analysis
Source: Front Plant Sci. 2025 Jul 16;16:1603210. doi: 10.3389/fpls.2025.1603210 (PMC12307429; doi:10.3389/fpls.2025.1603210)
Supplement: Supplementary file 1 [file DataSheet1.zip › supplementary materials/Supplementary Table 6 Specific variation statistics for each sample.xlsx]

## Sheet: variants_basic_information_stat
Sample	A⇋G	C⇋T	A⇋C	A⇋T	C⇋G	G⇋T	Ti	Tv	Ti/Tv	SNP	insertion	deletion	InDel	Homo	Het	Homo/Het	total
1	2921	2868	736	1275	417	695	5789	3123	1.854	8912	2841	1665	4506	11870	1548	7.668	13418
2	2789	2748	644	1252	425	684	5537	3005	1.843	8542	2773	1308	4081	11217	1406	7.978	12623
3	3053	3105	763	1337	496	792	6158	3388	1.818	9546	3434	1825	5259	13040	1765	7.388	14805
4	3230	3293	829	1458	485	861	6523	3633	1.795	10156	3453	1923	5376	13887	1645	8.442	15532
5	3269	3289	846	1458	470	820	6558	3594	1.825	10152	3748	2304	6052	14326	1878	7.628	16204
6	2757	2715	653	1153	416	657	5472	2879	1.901	8351	2731	1535	4266	11132	1485	7.496	12617
7	2385	2349	659	1024	327	609	4734	2619	1.808	7353	2489	1389	3878	9865	1366	7.222	11231
8	3276	3237	838	1399	459	807	6513	3503	1.859	10016	3505	1992	5497	13771	1742	7.905	15513
9	4476	4502	1240	1970	703	1170	8978	5083	1.766	14061	6939	2908	9847	21397	2511	8.521	23908
10	1925	1827	470	800	289	430	3752	1989	1.886	5741	2141	1052	3193	7980	954	8.365	8934
11	2117	2130	544	856	302	451	4247	2153	1.973	6400	2072	1280	3352	8547	1205	7.093	9752
12	2596	2632	644	1211	387	698	5228	2940	1.778	8168	2961	1738	4699	11410	1457	7.831	12867
13	1639	1612	427	729	213	418	3251	1787	1.819	5038	1773	878	2651	6808	881	7.728	7689
14	2042	1990	464	826	296	542	4032	2128	1.895	6160	2152	1071	3223	8269	1114	7.423	9383
15	2331	2349	579	978	309	599	4680	2465	1.899	7145	2850	1295	4145	9977	1313	7.599	11290
16	1938	2031	470	827	294	487	3969	2078	1.91	6047	1781	931	2712	7670	1089	7.043	8759
17	5351	5408	1556	2445	916	1569	10759	6486	1.659	17245	8944	3766	12710	27268	2687	10.148	29955
18	3096	3035	766	1291	480	778	6131	3315	1.849	9446	3991	1891	5882	13611	1717	7.927	15328
19	2512	2472	638	1086	362	630	4984	2716	1.835	7700	2475	1255	3730	10017	1413	7.089	11430
20	2956	2959	700	1340	408	753	5915	3201	1.848	9116	3375	1936	5311	12718	1709	7.442	14427
21	2842	2739	690	1191	413	644	5581	2938	1.9	8519	3000	1579	4579	11561	1537	7.522	13098
22	3044	3075	744	1331	451	822	6119	3348	1.828	9467	3700	1811	5511	13205	1773	7.448	14978
23	2691	2623	652	1075	407	705	5314	2839	1.872	8153	2961	1531	4492	11205	1440	7.781	12645
24	2720	2729	690	1193	404	731	5449	3018	1.806	8467	3017	1740	4757	11812	1412	8.365	13224
25	1558	1507	344	639	249	347	3065	1579	1.941	4644	1937	961	2898	6606	936	7.058	7542
26	3898	3847	1037	1678	625	1093	7745	4433	1.747	12178	5260	2366	7626	17662	2142	8.246	19804
27	2885	2936	765	1343	420	778	5821	3306	1.761	9127	3898	1620	5518	12993	1652	7.865	14645
28	3292	3349	863	1531	466	857	6641	3717	1.787	10358	4105	2026	6131	14601	1888	7.734	16489
29	3454	3502	851	1494	537	886	6956	3768	1.846	10724	4563	2080	6643	15369	1998	7.692	17367
30	2558	2577	677	1156	401	667	5135	2901	1.77	8036	3366	1455	4821	11438	1419	8.061	12857
31	3072	3143	774	1332	479	800	6215	3385	1.836	9600	4559	1948	6507	14156	1951	7.256	16107
32	3250	3179	789	1411	504	862	6429	3566	1.803	9995	4725	2015	6740	14876	1859	8.002	16735
33	1845	1857	445	825	259	451	3702	1980	1.87	5682	2346	1119	3465	7985	1162	6.872	9147
34	4027	3973	1068	1845	613	1119	8000	4645	1.722	12645	5355	2193	7548	17842	2351	7.589	20193
35	3156	3288	822	1450	521	809	6444	3602	1.789	10046	4043	1610	5653	14002	1697	8.251	15699
36	3622	3483	938	1501	570	928	7105	3937	1.805	11042	5068	2138	7206	16306	1942	8.396	18248
37	1412	1471	328	672	210	351	2883	1561	1.847	4444	1699	769	2468	6147	765	8.035	6912
38	3413	3382	961	1526	529	915	6795	3931	1.729	10726	4431	2097	6528	15425	1829	8.434	17254
39	3231	3167	842	1433	531	804	6398	3610	1.772	10008	4864	2133	6997	15198	1807	8.411	17005
40	1815	1730	452	823	269	485	3545	2029	1.747	5574	3041	1095	4136	8701	1009	8.623	9710
41	2196	2224	516	917	322	533	4420	2288	1.932	6708	2528	1183	3711	9227	1192	7.741	10419
42	3132	3105	801	1328	454	796	6237	3379	1.846	9616	3827	1826	5653	13674	1595	8.573	15269
43	3190	3106	798	1393	505	788	6296	3484	1.807	9780	4472	1798	6270	14149	1901	7.443	16050
44	2893	2859	713	1282	447	759	5752	3201	1.797	8953	4104	1716	5820	13172	1601	8.227	14773
45	2395	2407	612	1144	343	624	4802	2723	1.763	7525	2615	1294	3909	10026	1408	7.121	11434
46	3267	3245	871	1413	502	845	6512	3631	1.793	10143	4662	1776	6438	14586	1995	7.311	16581
47	3876	3988	1039	1785	616	1103	7864	4543	1.731	12407	4396	1872	6268	16767	1908	8.788	18675
48	1207	1217	316	549	181	310	2424	1356	1.788	3780	1492	813	2305	5400	685	7.883	6085
49	3956	4040	1018	1715	615	1042	7996	4390	1.821	12386	5227	2098	7325	17504	2207	7.931	19711
50	2502	2609	671	1078	420	636	5111	2805	1.822	7916	3412	1344	4756	11305	1367	8.27	12672
51	3554	3498	854	1509	597	866	7052	3826	1.843	10878	3739	1985	5724	14735	1867	7.892	16602
52	2424	2558	623	1120	375	626	4982	2744	1.816	7726	2513	1491	4004	10365	1365	7.593	11730
53	3163	3180	795	1362	454	801	6343	3412	1.859	9755	3399	2110	5509	13459	1805	7.457	15264
54	2653	2635	653	1203	399	646	5288	2901	1.823	8189	2586	1525	4111	10908	1392	7.836	12300
55	2106	2108	509	893	296	531	4214	2229	1.891	6443	1995	1125	3120	8460	1103	7.67	9563
56	3402	3453	907	1480	439	836	6855	3662	1.872	10517	3267	1905	5172	13910	1779	7.819	15689
57	2295	2329	558	951	318	561	4624	2388	1.936	7012	2635	1245	3880	9580	1312	7.302	10892
58	2252	2214	544	933	359	550	4466	2386	1.872	6852	2428	1266	3694	9363	1183	7.915	10546
59	2010	1965	445	871	277	483	3975	2076	1.915	6051	1854	1093	2947	8010	988	8.107	8998
60	4409	4436	1146	1950	674	1231	8845	5001	1.769	13846	5502	2621	8123	19419	2550	7.615	21969
61	1683	1728	414	739	229	392	3411	1774	1.923	5185	1668	818	2486	6724	947	7.1	7671
62	1956	1951	454	840	294	511	3907	2099	1.861	6006	2156	1102	3258	8230	1034	7.959	9264
63	2115	2106	519	876	303	500	4221	2198	1.92	6419	2278	1088	3366	8639	1146	7.538	9785
64	1432	1472	347	598	185	340	2904	1470	1.976	4374	1371	709	2080	5619	835	6.729	6454
65	2966	3025	781	1327	458	775	5991	3341	1.793	9332	3158	1735	4893	12726	1499	8.49	14225
66	3311	3222	877	1436	497	929	6533	3739	1.747	10272	3720	1694	5414	14019	1667	8.41	15686
67	3197	3202	787	1433	482	843	6399	3545	1.805	9944	2924	1521	4445	12756	1633	7.811	14389
68	2559	2601	663	1166	367	645	5160	2841	1.816	8001	2806	1639	4445	11002	1444	7.619	12446
69	2659	2607	625	1088	388	630	5266	2731	1.928	7997	2760	1450	4210	10695	1512	7.073	12207
70	3380	3521	915	1589	541	876	6901	3921	1.76	10822	3969	1922	5891	14656	2057	7.125	16713
71	2681	2623	622	1061	360	631	5304	2674	1.984	7978	2653	1410	4063	10762	1279	8.414	12041
72	2644	2623	628	1121	391	587	5267	2727	1.931	7994	2830	1511	4341	11060	1275	8.675	12335
73	1909	1861	457	867	274	508	3770	2106	1.79	5876	2626	1213	3839	8438	1277	6.608	9715
74	3394	3413	904	1458	522	865	6807	3749	1.816	10556	3869	2273	6142	14823	1875	7.906	16698
75	2700	2763	719	1242	409	724	5463	3094	1.766	8557	3327	1552	4879	11696	1740	6.722	13436
76	3004	2921	718	1346	455	763	5925	3282	1.805	9207	3171	1519	4690	12434	1463	8.499	13897
77	4040	3987	1021	1850	586	1052	8027	4509	1.78	12536	5493	2364	7857	18054	2339	7.719	20393
78	2948	2845	774	1309	446	775	5793	3304	1.753	9097	3433	1416	4849	12575	1371	9.172	13946
79	2701	2686	676	1195	381	685	5387	2937	1.834	8324	3562	1510	5072	11877	1519	7.819	13396
80	2824	2812	726	1241	386	781	5636	3134	1.798	8770	3894	1573	5467	12793	1444	8.859	14237
81	1743	1727	413	792	266	443	3470	1914	1.813	5384	2089	975	3064	7590	858	8.846	8448
82	3760	3744	1060	1830	564	1057	7504	4511	1.663	12015	4731	2006	6737	16632	2120	7.845	18752
83	2689	2735	692	1185	399	706	5424	2982	1.819	8406	3161	1334	4495	11486	1415	8.117	12901
84	4242	4246	1175	1932	688	1214	8488	5009	1.695	13497	6526	2755	9281	20536	2242	9.16	22778
85	3864	3957	1001	1843	625	1014	7821	4483	1.745	12304	4658	1909	6567	16938	1933	8.763	18871
86	3216	3299	1000	1681	536	930	6515	4147	1.571	10662	4299	2251	6550	15434	1778	8.681	17212
87	3232	3092	860	1496	534	919	6324	3809	1.66	10133	4060	1871	5931	14708	1356	10.847	16064
88	1821	1776	501	817	281	489	3597	2088	1.723	5685	2643	986	3629	8398	916	9.168	9314
89	2303	2292	618	1034	364	623	4595	2639	1.741	7234	2671	1208	3879	9964	1149	8.672	11113
90	2900	2882	761	1320	415	770	5782	3266	1.77	9048	3447	1518	4965	12502	1511	8.274	14013
91	3059	3112	818	1364	458	843	6171	3483	1.772	9654	3575	1469	5044	13057	1641	7.957	14698
92	4935	4870	1401	2342	848	1378	9805	5969	1.643	15774	9103	3376	12479	25512	2741	9.308	28253
93	2132	2059	535	1010	312	542	4191	2399	1.747	6590	2313	1141	3454	8883	1161	7.651	10044
94	3011	3122	771	1245	474	791	6133	3281	1.869	9414	4089	1745	5834	13593	1655	8.213	15248
95	3607	3628	931	1663	570	971	7235	4135	1.75	11370	3713	1729	5442	15154	1658	9.14	16812
96	1529	1448	393	668	216	427	2977	1704	1.747	4681	1764	825	2589	6549	721	9.083	7270
97	3490	3582	892	1500	525	877	7072	3794	1.864	10866	4638	1959	6597	15482	1981	7.815	17463
98	2233	2168	556	898	354	550	4401	2358	1.866	6759	2833	1104	3937	9519	1177	8.088	10696
99	4032	3863	1020	1877	640	1042	7895	4579	1.724	12474	4519	2125	6644	17268	1850	9.334	19118
100	4032	4095	1072	1835	650	1154	8127	4711	1.725	12838	5890	2334	8224	18773	2289	8.201	21062
		*Ts:Transitions
		*Tv:transversions
		*Ts/Tv:Transitions to transversions ratio
		*Homo:homozygous
		*Het:heterozygous
		*Homo/Het:homozygous to heterozygous ratio
