# Supplementary material for: Construction of a core collection and SNP fingerprinting database for Chinese chive (Allium tuberosum) through Hyper-seq based population genetic analysis
Source: Front Plant Sci. 2025 Jul 16;16:1603210. doi: 10.3389/fpls.2025.1603210 (PMC12307429; doi:10.3389/fpls.2025.1603210)
Supplement: Supplementary file 1 [file DataSheet1.zip › supplementary materials/Supplementary Table 7 variants_indel_difference_length.xlsx]

## Sheet: variants_indel_difference_lengt
Sample	<-10	-10	-9	-8	-7	-6	-5	-4	-3	-2	-1	1	2	3	4	5	6	7	8	9	10	>10
1	54	6	13	11	29	49	60	131	213	491	608	722	554	293	183	136	93	60	64	67	31	638
2	55	8	7	12	19	26	43	114	142	394	488	593	441	248	156	133	79	69	51	69	37	897
3	79	8	17	14	29	54	75	160	198	529	662	714	581	326	237	172	91	86	87	93	53	994
4	70	8	17	21	32	58	67	164	236	564	686	747	608	342	230	160	109	91	70	61	60	975
5	78	21	19	22	38	57	106	208	271	659	825	886	719	405	250	215	93	99	68	71	49	893
6	62	6	9	11	25	35	48	148	137	449	605	702	486	243	188	132	70	63	49	69	48	681
7	57	8	4	14	22	35	52	133	144	392	528	609	427	220	175	113	73	61	53	56	32	670
8	95	13	11	20	39	62	89	185	226	554	698	803	608	330	258	170	100	95	74	80	35	952
9	113	17	19	24	56	80	103	293	319	849	1035	1262	1005	642	438	308	191	203	139	193	112	2446
10	39	5	6	9	16	22	37	84	135	331	368	419	376	202	146	103	58	57	65	52	23	640
11	48	6	8	8	21	32	54	116	159	353	475	498	398	205	150	80	62	45	44	47	19	524
12	93	7	17	15	29	47	77	167	191	513	582	698	559	266	209	134	87	76	69	72	48	743
13	17	2	6	7	12	22	43	72	94	268	335	406	296	148	108	103	53	41	42	38	27	511
14	35	7	13	10	19	30	33	93	106	329	396	490	382	185	136	102	72	38	42	51	31	623
15	52	7	11	9	13	30	49	108	147	372	497	567	448	272	189	122	83	87	56	89	40	897
16	25	1	5	6	11	26	30	81	88	305	353	441	333	162	110	66	44	41	38	47	22	477
17	186	20	31	35	75	112	167	374	513	1035	1218	1456	1297	826	580	460	261	254	204	248	143	3215
18	86	7	16	23	40	54	79	179	222	553	632	766	634	391	254	188	116	120	93	125	69	1235
19	47	4	7	9	18	32	45	97	137	387	472	606	404	201	173	122	71	66	60	53	33	686
20	63	5	14	14	37	43	67	195	228	560	710	824	615	349	225	167	100	83	59	88	32	833
21	62	6	10	15	33	29	63	155	164	492	550	669	520	287	196	138	77	68	63	70	42	870
22	59	7	8	13	30	48	81	167	208	512	678	781	621	335	219	184	108	104	71	93	55	1129
23	68	8	10	8	27	47	58	142	165	450	548	647	481	300	206	146	94	73	57	91	42	824
24	86	11	10	13	39	36	75	151	209	489	621	685	527	315	207	148	85	70	73	80	49	778
25	28	3	7	6	5	15	27	83	117	294	376	400	349	190	121	85	58	51	38	57	34	554
26	103	11	21	13	39	63	88	193	277	737	821	969	841	513	341	295	170	133	138	178	77	1605
27	67	6	11	12	28	31	44	133	157	487	644	798	586	371	244	206	112	125	89	148	50	1169
28	91	11	14	15	36	48	75	171	236	588	741	917	691	406	285	180	126	104	91	119	52	1134
29	75	14	18	21	35	52	83	179	228	623	752	919	771	430	294	226	131	125	100	142	65	1360
30	61	6	11	12	26	39	50	125	170	445	510	605	566	338	214	156	111	95	76	114	41	1050
31	78	12	15	14	32	56	66	197	195	597	686	859	691	419	283	229	133	156	110	166	86	1427
32	94	16	20	24	44	57	105	162	234	606	653	901	725	449	339	256	136	139	122	157	70	1431
33	36	7	1	14	11	19	37	96	130	332	436	551	363	213	146	113	54	55	68	73	29	681
34	79	8	19	22	34	47	75	202	218	655	834	975	810	522	350	287	170	165	131	159	82	1704
35	64	11	10	14	24	40	48	139	190	452	618	755	608	389	241	230	122	102	91	124	59	1322
36	98	11	21	21	46	49	102	190	232	617	751	913	800	515	359	250	161	126	123	168	83	1570
37	22	3	4	7	10	13	23	61	86	231	309	391	254	162	110	83	46	54	33	46	26	494
38	67	3	15	17	34	59	83	180	252	613	774	931	784	471	272	242	116	125	87	112	66	1225
39	90	11	20	22	40	55	104	191	232	615	753	892	759	438	329	265	147	132	119	150	73	1560
40	44	8	5	11	20	33	46	79	133	307	409	539	415	265	190	164	101	88	85	115	52	1027
41	43	5	6	14	18	31	55	100	130	345	436	484	404	245	161	139	84	73	53	65	41	779
42	62	12	17	19	28	52	69	170	190	498	709	757	582	356	263	194	133	94	83	125	42	1198
43	65	8	14	21	26	39	63	147	189	554	672	881	724	440	295	208	133	118	114	123	75	1361
44	67	8	17	18	29	56	67	167	203	507	577	735	627	400	266	231	133	119	98	132	67	1296
45	37	6	13	10	15	28	43	108	157	403	474	598	447	248	160	149	71	63	54	76	47	702
46	58	8	11	15	32	43	69	166	208	547	619	801	710	421	300	249	137	135	116	172	93	1528
47	65	3	17	15	35	48	68	154	226	578	663	854	683	392	264	231	150	128	100	132	79	1383
48	28	3	4	7	14	16	19	79	92	234	317	332	233	161	94	82	36	31	23	41	23	436
49	86	17	19	26	36	56	95	175	222	601	765	941	789	501	320	265	162	147	147	173	89	1693
50	67	11	13	15	26	37	51	115	140	405	464	593	516	305	225	186	112	86	95	123	48	1123
51	72	17	17	23	29	51	80	187	241	557	711	794	611	313	250	187	99	88	81	91	52	1173
52	44	8	9	18	15	24	47	122	160	468	576	619	469	246	161	109	65	69	53	67	38	617
53	80	15	14	17	25	55	85	205	235	593	786	833	657	363	222	155	86	91	63	67	53	809
54	72	4	12	13	26	28	58	131	150	424	607	655	501	225	139	109	65	65	44	60	43	680
55	36	5	7	7	13	19	34	94	133	324	453	558	354	186	122	86	56	52	37	55	19	470
56	76	6	8	22	29	47	80	191	226	508	712	775	607	303	241	151	107	83	61	75	39	825
57	55	7	10	10	22	30	46	113	127	384	441	569	412	226	178	109	84	70	70	66	37	814
58	55	4	10	15	14	20	40	96	155	365	492	519	420	205	133	108	63	69	63	65	28	755
59	49	2	10	9	14	22	39	66	126	333	423	470	347	165	127	79	43	34	38	41	28	482
60	110	16	23	31	47	66	108	243	320	742	915	1039	882	539	365	291	185	148	126	151	74	1702
61	29	3	3	10	8	16	28	63	84	256	318	416	279	162	94	85	48	42	25	39	23	455
62	29	8	11	7	23	25	32	98	132	316	421	516	393	170	125	94	60	50	43	43	21	641
63	34	6	7	11	20	19	33	83	114	332	429	464	370	193	120	99	65	67	60	73	36	731
64	15	4	3	2	8	16	18	53	68	210	312	360	239	129	77	58	36	28	23	21	10	390
65	79	7	10	19	30	46	77	164	205	511	587	649	547	317	235	162	96	90	60	86	27	889
66	57	8	13	25	25	47	68	142	184	523	602	718	542	345	218	172	112	106	84	94	54	1275
67	60	6	3	9	20	43	51	128	166	445	590	707	489	274	182	116	72	59	54	53	39	879
68	75	9	12	19	34	33	50	150	188	457	612	719	490	284	178	122	72	70	52	61	29	729
69	47	2	3	7	22	31	51	135	154	442	556	655	451	253	182	127	86	71	50	66	37	782
70	61	8	14	21	33	48	59	146	223	546	763	855	656	382	236	176	114	101	91	102	50	1206
71	57	13	17	13	16	18	70	103	170	394	539	575	424	246	179	128	63	57	69	65	40	807
72	63	6	10	20	24	23	70	128	177	424	566	644	477	260	183	118	85	69	65	66	40	823
73	39	5	11	10	14	24	36	96	137	330	511	561	423	231	162	116	76	58	48	74	38	839
74	93	14	24	23	47	56	86	210	237	630	853	898	654	373	280	190	110	93	73	95	53	1050
75	53	7	12	15	20	29	36	113	189	442	636	827	527	334	167	138	75	78	61	85	44	991
76	72	9	13	15	17	41	57	128	179	444	544	702	501	298	190	150	99	84	63	94	45	945
77	83	14	11	25	46	54	91	222	266	705	847	1037	839	533	352	274	133	162	128	170	84	1781
78	59	3	6	11	19	25	48	95	161	452	537	665	541	312	200	175	101	97	70	105	55	1112
79	48	7	8	11	24	36	72	144	169	470	521	686	564	322	243	173	103	102	90	118	65	1096
80	48	11	11	20	24	46	72	149	170	447	575	693	607	372	259	206	110	113	108	123	60	1243
81	24	7	6	13	10	23	29	84	110	311	358	411	349	198	122	93	52	56	51	66	34	657
82	76	16	19	21	30	47	62	150	223	577	785	890	750	450	277	251	121	147	101	124	80	1540
83	48	6	17	10	14	26	46	102	167	391	507	611	472	322	180	187	89	99	78	83	53	987
84	123	19	16	37	57	89	122	248	351	756	937	1174	992	622	436	326	203	185	144	194	96	2154
85	76	9	22	22	36	64	74	165	215	569	657	807	679	411	298	236	154	138	113	123	68	1631
86	80	7	22	21	37	63	94	175	301	620	831	954	722	454	261	243	113	113	99	76	59	1205
87	95	16	9	26	40	57	83	202	239	473	631	713	589	378	294	183	119	126	100	119	71	1368
88	36	6	5	14	13	18	41	74	146	274	359	492	353	251	147	130	75	82	65	79	33	936
89	52	4	6	10	19	26	47	100	142	348	454	492	402	235	161	115	79	77	59	76	38	937
90	72	8	9	12	25	32	56	114	150	463	577	669	543	295	220	167	89	85	80	104	55	1140
91	61	8	12	20	19	35	49	128	184	437	516	681	569	304	216	179	104	99	83	95	52	1193
92	148	15	34	36	69	108	143	316	382	1017	1108	1462	1277	838	598	503	295	293	212	277	146	3202
93	37	5	10	9	10	23	37	94	159	301	456	523	383	221	137	105	69	57	56	62	33	667
94	76	8	13	20	35	41	72	176	192	495	617	762	621	397	264	207	125	119	90	130	51	1323
95	59	3	17	16	19	41	61	144	218	521	630	747	553	334	235	188	110	86	86	107	60	1207
96	27	1	4	5	7	13	29	66	82	237	354	387	263	172	111	81	55	46	26	48	25	550
97	64	8	18	21	22	55	70	179	226	564	732	884	726	423	275	265	142	114	114	142	86	1467
98	44	7	6	10	27	36	35	90	108	344	397	497	414	251	159	127	79	81	80	90	47	1008
99	66	10	17	23	29	56	75	158	238	631	822	884	701	436	258	227	141	125	99	101	70	1477
100	94	16	18	24	42	64	109	199	252	689	827	1053	912	582	351	296	201	172	130	158	93	1942
Total	2620	394	556	737	1154	1760	2641	5438	7332	16240	18909	24038	21253	13897	10271	8308	5430	4771	3783	3846	2701	67803
