# Supplementary material for: Construction of a core collection and SNP fingerprinting database for Chinese chive (Allium tuberosum) through Hyper-seq based population genetic analysis
Source: Front Plant Sci. 2025 Jul 16;16:1603210. doi: 10.3389/fpls.2025.1603210 (PMC12307429; doi:10.3389/fpls.2025.1603210)
Supplement: Supplementary file 1 [file DataSheet1.zip › supplementary materials/Supplementary Table 8 Eigenvectors, eigenvalues and contribution rates in PCA.xlsx]

## Sheet: Sheet1
eigenvec	eigenval	ratio
PC1	7.42601	0.06154
PC2	3.8004	0.0315
PC3	3.12881	0.02593
PC4	2.96638	0.02458
PC5	2.47322	0.0205
PC6	2.28028	0.0189
PC7	2.15465	0.01786
PC8	2.02653	0.01679
PC9	1.95131	0.01617
PC10	1.82173	0.0151
PC11	1.76348	0.01461
PC12	1.75473	0.01454
PC13	1.73252	0.01436
PC14	1.68127	0.01393
PC15	1.65663	0.01373
PC16	1.6247	0.01346
PC17	1.55589	0.01289
PC18	1.54704	0.01282
PC19	1.52462	0.01264
PC20	1.4882	0.01233
PC21	1.45584	0.01207
PC22	1.44174	0.01195
PC23	1.42324	0.01179
PC24	1.41828	0.01175
PC25	1.40258	0.01162
PC26	1.38063	0.01144
PC27	1.36798	0.01134
PC28	1.36049	0.01127
PC29	1.33349	0.01105
PC30	1.31573	0.0109
PC31	1.27903	0.0106
PC32	1.26678	0.0105
PC33	1.24434	0.01031
PC34	1.22824	0.01018
PC35	1.21567	0.01007
PC36	1.20994	0.01003
PC37	1.18056	0.00978
PC38	1.15168	0.00954
PC39	1.14985	0.00953
PC40	1.13333	0.00939
PC41	1.11624	0.00925
PC42	1.10909	0.00919
PC43	1.09301	0.00906
PC44	1.08777	0.00901
PC45	1.07339	0.0089
PC46	1.06178	0.0088
PC47	1.04883	0.00869
PC48	1.03766	0.0086
PC49	1.02475	0.00849
PC50	1.02143	0.00846
PC51	1.01412	0.0084
PC52	0.989246	0.0082
PC53	0.978472	0.00811
PC54	0.966885	0.00801
PC55	0.964551	0.00799
PC56	0.948768	0.00786
PC57	0.945926	0.00784
PC58	0.935026	0.00775
PC59	0.920755	0.00763
PC60	0.903622	0.00749
PC61	0.8924	0.0074
PC62	0.88656	0.00735
PC63	0.875777	0.00726
PC64	0.872051	0.00723
PC65	0.864035	0.00716
PC66	0.85453	0.00708
PC67	0.840631	0.00697
PC68	0.834621	0.00692
PC69	0.829804	0.00688
PC70	0.823504	0.00682
PC71	0.815881	0.00676
PC72	0.800275	0.00663
PC73	0.789613	0.00654
PC74	0.787048	0.00652
PC75	0.767875	0.00636
PC76	0.755052	0.00626
PC77	0.750474	0.00622
PC78	0.735862	0.0061
PC79	0.727563	0.00603
PC80	0.724338	0.006
PC81	0.708101	0.00587
PC82	0.702924	0.00583
PC83	0.693262	0.00575
PC84	0.686188	0.00569
PC85	0.677014	0.00561
PC86	0.664316	0.00551
PC87	0.658313	0.00546
PC88	0.647859	0.00537
PC89	0.638056	0.00529
PC90	0.633914	0.00525
PC91	0.603121	0.005
PC92	0.597128	0.00495
PC93	0.584501	0.00484
PC94	0.569494	0.00472
PC95	0.558809	0.00463
PC96	0.545787	0.00452
PC97	0.531486	0.0044
PC98	0.521999	0.00433
PC99	0.50803	0.00421
PC100	-0.148528	0.00123
