# Supplementary material for: Construction of a core collection and SNP fingerprinting database for Chinese chive (Allium tuberosum) through Hyper-seq based population genetic analysis
Source: Front Plant Sci. 2025 Jul 16;16:1603210. doi: 10.3389/fpls.2025.1603210 (PMC12307429; doi:10.3389/fpls.2025.1603210)
Supplement: Supplementary file 1 [file DataSheet1.zip › supplementary materials/Supplementary Table 9 Coreset coverage.xlsx]

## Sheet: coreset_Coverage
Iteration	Sample_name	Coverage	Difference
1	29	36.4878	36.4878
2	71	50.9013	14.4134
3	84	59.0701	8.16881
4	3	64.0629	4.99285
5	99	67.8326	3.76967
6	20	70.9084	3.07582
7	87	73.5408	2.63233
8	34	75.8727	2.3319
9	47	77.7039	1.83119
10	80	79.3491	1.64521
11	13	80.7725	1.42346
12	76	82.0744	1.30186
13	10	83.2976	1.22318
14	100	84.3634	1.06581
15	2	85.3362	0.972818
16	48	86.1946	0.858369
17	59	87.0172	0.822604
18	88	87.7325	0.715308
19	17	88.4692	0.736767
20	79	89.1059	0.636624
21	70	89.7067	0.600858
22	40	90.2217	0.515021
